# Supplementary material for: Crossover from gas-like to liquid-like molecular diffusion in a simple supercritical fluid
Source: Nat Commun. 2024 May 16;15:4142. doi: 10.1038/s41467-024-47961-7 (PMC11099187; doi:10.1038/s41467-024-47961-7)
Supplement: Supplementary file 3 — Source Data [file 41467_2024_47961_MOESM3_ESM.xlsx]

## Sheet: Fig. 1b
Energy	Exp data intensity	Exp data error	Gaussian fit	Lorentzian fit
(meV)	(arb. units)	(arb. units)	(arb. units)	(arb. units)
-3.39142	0.960022	0.034824	1.09079	1.28775
-3.36341	0.899754	0.03527	1.09638	1.29843
-3.33558	1.02502	0.036436	1.1034	1.31164
-3.30792	1.00833	0.03687	1.11174	1.327
-3.28045	1.08618	0.036243	1.12119	1.34401
-3.25315	1.04211	0.042752	1.13158	1.36218
-3.22602	1.11033	0.040079	1.14276	1.38113
-3.19907	1.07528	0.039735	1.15463	1.40062
-3.17229	1.12906	0.043357	1.16715	1.42052
-3.14568	1.14512	0.043767	1.18031	1.44075
-3.11923	1.10594	0.039027	1.1941	1.46129
-3.09296	1.20989	0.043154	1.20855	1.48214
-3.06685	1.20372	0.042368	1.22367	1.50329
-3.0409	1.20241	0.042141	1.23947	1.52475
-3.01512	1.15137	0.039821	1.25598	1.54651
-2.9895	1.34136	0.043936	1.2732	1.56858
-2.96403	1.26895	0.043308	1.29115	1.59096
-2.93873	1.36906	0.044755	1.30985	1.61366
-2.91359	1.34161	0.041875	1.32931	1.63668
-2.8886	1.37881	0.043752	1.34955	1.66003
-2.86376	1.38697	0.043935	1.37058	1.68369
-2.83908	1.41937	0.041126	1.39242	1.7077
-2.81455	1.45731	0.045776	1.41507	1.73203
-2.79018	1.48249	0.044575	1.43856	1.7567
-2.76595	1.49761	0.042466	1.4629	1.78172
-2.74187	1.56069	0.046548	1.48809	1.80708
-2.71794	1.51928	0.045482	1.51414	1.83279
-2.69415	1.58588	0.04421	1.54108	1.85886
-2.67051	1.57401	0.048108	1.5689	1.88528
-2.64702	1.74744	0.050917	1.59763	1.91207
-2.62366	1.73965	0.048728	1.62726	1.93922
-2.60045	1.68931	0.049917	1.6578	1.96675
-2.57738	1.78596	0.047932	1.68926	1.99465
-2.55445	1.86962	0.052731	1.72165	2.02293
-2.53165	1.9542	0.050526	1.75498	2.05159
-2.509	1.8409	0.053358	1.78924	2.08064
-2.48647	1.85765	0.052861	1.82445	2.11009
-2.46409	1.93478	0.053602	1.8606	2.13993
-2.44184	1.99466	0.055817	1.8977	2.17017
-2.41972	2.09274	0.057054	1.93575	2.20082
-2.39773	2.1002	0.058499	1.97475	2.23188
-2.37587	2.22265	0.057294	2.0147	2.26335
-2.35414	2.11736	0.05759	2.05561	2.29524
-2.33254	2.30219	0.062858	2.09745	2.32755
-2.31107	2.23096	0.059382	2.14025	2.36029
-2.28973	2.23876	0.059512	2.18398	2.39346
-2.26851	2.42277	0.064113	2.22866	2.42707
-2.24741	2.38865	0.061828	2.27427	2.46111
-2.22644	2.45132	0.060563	2.3208	2.4956
-2.20559	2.54294	0.060976	2.36825	2.53054
-2.18487	2.49258	0.065239	2.41662	2.56593
-2.16426	2.56623	0.06501	2.46589	2.60177
-2.14377	2.52747	0.064762	2.51605	2.63808
-2.12341	2.63441	0.064234	2.5671	2.67485
-2.10316	2.75961	0.071521	2.61902	2.71209
-2.08303	2.82555	0.067943	2.67181	2.7498
-2.06301	2.90087	0.072953	2.72545	2.78799
-2.04311	2.83688	0.078078	2.77993	2.82666
-2.02332	2.88209	0.06868	2.83523	2.86581
-2.00365	2.95118	0.072541	2.89134	2.90545
-1.98409	2.87639	0.074411	2.94824	2.94559
-1.96464	2.99745	0.072398	3.00593	2.98621
-1.9453	3.05053	0.075275	3.06437	3.02734
-1.92607	3.1537	0.075119	3.12357	3.06897
-1.90696	3.09546	0.078805	3.18349	3.1111
-1.88795	3.14766	0.080959	3.24412	3.15374
-1.86904	3.18046	0.081236	3.30544	3.19689
-1.85025	3.30101	0.083591	3.36743	3.24056
-1.83156	3.43798	0.07979	3.43008	3.28474
-1.81297	3.55526	0.084391	3.49336	3.32944
-1.79449	3.51377	0.08582	3.55725	3.37466
-1.77612	3.69223	0.085003	3.62174	3.42041
-1.75785	3.82406	0.095849	3.68679	3.46668
-1.73967	3.97688	0.09108	3.75239	3.51349
-1.7216	3.66916	0.093726	3.81851	3.56082
-1.70363	4.00023	0.093099	3.88514	3.60869
-1.68576	3.88191	0.090848	3.95224	3.65708
-1.66799	3.91758	0.094294	4.01981	3.70601
-1.65032	4.01142	0.095688	4.0878	3.75548
-1.63275	4.06694	0.097357	4.1562	3.80548
-1.61527	4.05255	0.096805	4.22499	3.85603
-1.59789	4.26065	0.099102	4.29415	3.9071
-1.5806	4.29033	0.098209	4.36364	3.95872
-1.56341	4.33201	0.10133	4.43344	4.01088
-1.54631	4.44434	0.098357	4.50353	4.06357
-1.52931	4.60575	0.11009	4.57389	4.11679
-1.5124	4.54678	0.096982	4.64448	4.17056
-1.49558	4.70497	0.10529	4.71529	4.22485
-1.47886	4.67435	0.10159	4.7863	4.27968
-1.46222	4.63343	0.10465	4.85746	4.33504
-1.44567	4.80987	0.11154	4.92877	4.39093
-1.42922	4.95283	0.11289	5.0002	4.44734
-1.41285	4.88318	0.10701	5.07172	4.50428
-1.39657	5.19094	0.11679	5.14331	4.56174
-1.38038	4.949	0.11966	5.21494	4.61972
-1.36427	5.17257	0.12043	5.2866	4.67821
-1.34825	5.28974	0.11342	5.35825	4.73721
-1.33232	5.31294	0.1198	5.42987	4.79671
-1.31647	5.38314	0.11198	5.50144	4.85672
-1.30071	5.48517	0.1158	5.57294	4.91721
-1.28502	5.38558	0.12241	5.64435	4.9782
-1.26943	5.59112	0.12583	5.71563	5.03966
-1.25391	5.63269	0.12522	5.78677	5.1016
-1.23848	5.5365	0.1201	5.85774	5.164
-1.22313	5.8736	0.1284	5.92853	5.22687
-1.20786	5.79134	0.12987	5.9991	5.29018
-1.19267	5.73331	0.13118	6.06945	5.35394
-1.17756	6.07007	0.13397	6.13954	5.41813
-1.16253	6.0653	0.12999	6.20936	5.48274
-1.14758	5.99658	0.13231	6.27888	5.54777
-1.13271	6.03844	0.13363	6.34809	5.6132
-1.11791	6.16927	0.13731	6.41697	5.67902
-1.10319	6.20344	0.13097	6.4855	5.74522
-1.08855	6.44615	0.14031	6.55366	5.81179
-1.07399	6.44627	0.14001	6.62142	5.87871
-1.05949	6.51066	0.1388	6.68878	5.94598
-1.04508	6.61585	0.14023	6.75571	6.01357
-1.03074	6.75063	0.14642	6.82219	6.08148
-1.01647	6.83205	0.14506	6.88822	6.14969
-1.00228	6.78518	0.14156	6.95377	6.21818
-0.98816	6.80954	0.1486	7.01882	6.28694
-0.97411	7.09695	0.15067	7.08337	6.35596
-0.96013	6.94909	0.14748	7.14739	6.42521
-0.94623	7.03336	0.14955	7.21088	6.49468
-0.93239	7.13099	0.14802	7.27381	6.56434
-0.91863	7.30635	0.15901	7.33617	6.63419
-0.90493	6.85288	0.14257	7.39796	6.7042
-0.89131	7.42683	0.15456	7.45914	6.77435
-0.87775	7.3009	0.15756	7.51972	6.84463
-0.86427	7.20161	0.15163	7.57968	6.915
-0.85085	7.30125	0.15616	7.63901	6.98546
-0.8375	7.47486	0.16809	7.69769	7.05597
-0.82421	7.61137	0.15883	7.75572	7.12652
-0.811	7.40697	0.15365	7.81309	7.19709
-0.79785	7.64624	0.16797	7.86978	7.26764
-0.78476	7.7873	0.15475	7.92579	7.33817
-0.77174	7.97806	0.16339	7.98111	7.40864
-0.75879	8.01991	0.16139	8.03573	7.47903
-0.7459	7.87627	0.16132	8.08963	7.54932
-0.73307	8.2183	0.16595	8.14282	7.61948
-0.72031	8.20521	0.16607	8.19528	7.68948
-0.70761	8.31159	0.17588	8.24701	7.7593
-0.69498	8.14519	0.16828	8.29799	7.82892
-0.6824	8.27189	0.17188	8.34824	7.89831
-0.66989	8.40386	0.18121	8.39773	7.96744
-0.65744	8.58215	0.18267	8.44646	8.03628
-0.64505	8.64523	0.17566	8.49443	8.10481
-0.63273	8.56308	0.17485	8.54163	8.173
-0.62046	8.34054	0.17945	8.58806	8.24083
-0.60825	8.51151	0.1764	8.63372	8.30826
-0.59611	8.78633	0.18118	8.67859	8.37527
-0.58402	8.64921	0.17374	8.72269	8.44184
-0.57199	8.88407	0.18145	8.766	8.50793
-0.56002	8.65521	0.18034	8.80853	8.57352
-0.54811	8.96059	0.18276	8.85026	8.63859
-0.53625	9.39242	0.19556	8.89121	8.7031
-0.52445	8.93085	0.18349	8.93136	8.76703
-0.51271	9.02266	0.18911	8.97071	8.83034
-0.50103	8.97264	0.19116	9.00927	8.89302
-0.4894	9.23423	0.1901	9.04704	8.95504
-0.47783	9.46277	0.19977	9.08401	9.01636
-0.46631	8.99942	0.18872	9.12018	9.07697
-0.45485	9.34172	0.19536	9.15556	9.13684
-0.44345	9.34938	0.20443	9.19014	9.19594
-0.43209	9.49582	0.2007	9.22393	9.25424
-0.4208	9.62811	0.2011	9.25693	9.31174
-0.40955	9.25842	0.20865	9.28913	9.36839
-0.39836	9.46833	0.1987	9.32055	9.42418
-0.38723	9.43531	0.19667	9.35117	9.47908
-0.37614	9.49213	0.2042	9.38102	9.53307
-0.36511	9.86532	0.20792	9.41007	9.58613
-0.35413	9.54298	0.20545	9.43835	9.63824
-0.3432	9.89537	0.2171	9.46585	9.68937
-0.33233	9.58643	0.21352	9.49258	9.73951
-0.3215	9.41712	0.20757	9.51853	9.78863
-0.31073	9.63813	0.21425	9.54372	9.83673
-0.3	10.0208	0.22038	9.56814	9.88378
-0.28933	9.75156	0.22316	9.59181	9.92976
-0.2787	9.82253	0.21365	9.61472	9.97465
-0.26813	9.77137	0.21836	9.63688	10.0184
-0.2576	9.84749	0.2183	9.65829	10.0611
-0.24713	9.91153	0.21533	9.67895	10.1027
-0.2367	9.7822	0.20767	9.69889	10.1431
-0.22632	9.80331	0.22369	9.71809	10.1824
-0.21599	10.137	0.23024	9.73659	10.2206
-0.20571	9.89864	0.2278	9.7544	10.2576
-0.19547	9.72633	0.23333	9.77156	10.2937
-0.18528	10.0154	0.2291	9.78812	10.3287
-0.17514	10.0851	0.23246	9.80412	10.363
-0.16505	10.2768	0.23069	9.81959	10.3964
-0.155	9.95574	0.20888	9.83451	10.4289
-0.1425	9.91196	0.1803	9.84883	10.4604
-0.13	9.79345	0.17372	9.86244	10.4906
-0.12	9.92471	0.18123	9.87525	10.5194
-0.11	10.2096	0.18753	9.88721	10.5466
-0.1	9.96776	0.20488	9.89831	10.5721
-0.09	9.8532	0.23207	9.9086	10.5961
-0.08	9.89972	0.27873	9.91812	10.6186
-0.07	9.77261	0.34169	9.92693	10.6397
-0.06	9.36377	0.43945	9.93505	10.6594
-0.05	9.53084	0.55301	9.9425	10.6779
-0.04	9.37907	0.70218	9.9493	10.6952
-0.03	8.64413	0.86136	9.95545	10.7111
-0.02	9.10318	1.0083	9.96095	10.7258
-0.01	10.226	1.1422	9.9658	10.7392
0	10.5018	1.1399	9.96999	10.7512
0.01	10.3759	1.0633	9.97354	10.762
0.02	11.2957	0.92041	9.97643	10.7715
0.03	11.8451	0.77259	9.97866	10.7796
0.04	11.2952	0.63125	9.98024	10.7864
0.05	10.7658	0.50925	9.98117	10.7919
0.06	10.9078	0.40878	9.98145	10.796
0.07	10.6232	0.33541	9.98106	10.7988
0.08	10.5766	0.30701	9.98003	10.8003
0.09	10.1291	0.29917	9.97834	10.8004
0.1	10.2673	0.27159	9.976	10.7991
0.11	9.99324	0.24268	9.973	10.7966
0.12	10.0053	0.21045	9.96935	10.7927
0.13	10.2754	0.19718	9.96505	10.7874
0.14	10.2472	0.19968	9.9601	10.7808
0.15	10.1039	0.209	9.95449	10.7729
0.16	9.9603	0.23097	9.94824	10.7637
0.17	9.89059	0.23991	9.94135	10.7531
0.18	10.4323	0.20766	9.9338	10.7413
0.19	10.1956	0.1893	9.92562	10.7281
0.2	10.0477	0.18919	9.91679	10.7136
0.21	9.9893	0.20799	9.90732	10.6979
0.22	9.8567	0.21837	9.89721	10.6809
0.23	9.7923	0.20611	9.88647	10.6627
0.24	9.54129	0.18723	9.87509	10.6432
0.25	9.87742	0.18522	9.86309	10.6224
0.26	9.86482	0.19988	9.85045	10.6005
0.27	10.0322	0.21927	9.83719	10.5774
0.28	10.085	0.19375	9.8233	10.5531
0.29	9.9369	0.18814	9.8088	10.5276
0.3	9.81149	0.19604	9.79368	10.501
0.31	9.93696	0.22446	9.77794	10.4732
0.32	9.81614	0.19547	9.7616	10.4443
0.33	10.0369	0.18081	9.74464	10.4144
0.34	9.88564	0.19087	9.72709	10.3833
0.35	9.74237	0.21407	9.70893	10.3513
0.36	9.94174	0.18789	9.69018	10.3182
0.37	9.90501	0.18062	9.67084	10.284
0.38	9.78435	0.21984	9.65091	10.2489
0.39	9.5058	0.18826	9.6304	10.2129
0.4	9.73277	0.18073	9.60931	10.1759
0.41	9.9007	0.20063	9.58764	10.138
0.42	9.60382	0.18592	9.5654	10.0991
0.43	9.69031	0.18315	9.5426	10.0595
0.44	9.66855	0.19496	9.51924	10.0189
0.45	9.54964	0.19854	9.49533	9.97758
0.46	9.47814	0.1867	9.47086	9.93542
0.47	9.42021	0.19504	9.44585	9.8925
0.48	9.5192	0.1935	9.4203	9.84883
0.49	9.10162	0.18965	9.39421	9.80443
0.5	9.41385	0.20068	9.36759	9.75934
0.51	9.54627	0.18461	9.34046	9.71356
0.52	9.47278	0.19178	9.3128	9.66714
0.53	9.323	0.19683	9.28463	9.6201
0.54	9.41748	0.19282	9.25595	9.57245
0.55	9.2676	0.19749	9.22677	9.52423
0.56	9.15926	0.18977	9.1971	9.47545
0.57	9.25682	0.18477	9.16694	9.42615
0.58	9.18216	0.1817	9.1363	9.37634
0.59	8.90736	0.18646	9.10518	9.32605
0.6	8.80192	0.18856	9.07359	9.27531
0.61	9.00211	0.1921	9.04154	9.22414
0.62	8.73271	0.18592	9.00903	9.17255
0.63	9.00401	0.1824	8.97607	9.12058
0.64	8.86545	0.18147	8.94266	9.06825
0.65	8.81895	0.17489	8.90882	9.01558
0.66	8.6725	0.18466	8.87455	8.96259
0.67	8.78407	0.18431	8.83985	8.9093
0.68	8.72474	0.18209	8.80474	8.85574
0.69	8.81103	0.1868	8.76922	8.80192
0.7	9.03003	0.20413	8.73329	8.74787
0.71	8.7907	0.20526	8.69697	8.69361
0.72	8.78786	0.18762	8.66026	8.63915
0.73	8.9414	0.19744	8.62317	8.58453
0.74	8.68167	0.1822	8.5857	8.52975
0.75	8.39353	0.18723	8.54787	8.47483
0.76	8.41105	0.18239	8.50968	8.4198
0.77	8.49188	0.17671	8.47113	8.36468
0.78	8.25881	0.18495	8.43224	8.30947
0.79	8.28378	0.17887	8.39301	8.2542
0.8	8.29116	0.17108	8.35346	8.19888
0.81	8.23306	0.1904	8.31357	8.14354
0.82	8.35607	0.18988	8.27338	8.08818
0.83	8.19885	0.17238	8.23287	8.03282
0.84	8.44176	0.19257	8.19207	7.97748
0.85	7.99084	0.19935	8.15097	7.92218
0.86	8.07438	0.17358	8.10959	7.86692
0.87	8.1737	0.16939	8.06793	7.81172
0.88	7.54353	0.17696	8.026	7.7566
0.89	8.21923	0.19543	7.98381	7.70156
0.9	8.13461	0.1771	7.94137	7.64663
0.91	7.98463	0.16837	7.89868	7.59181
0.92	7.92444	0.18012	7.85575	7.53711
0.93	7.81573	0.18549	7.81258	7.48255
0.94	7.78073	0.19296	7.7692	7.42813
0.95	7.64535	0.17888	7.7256	7.37387
0.96	7.61674	0.17415	7.68179	7.31978
0.97	7.732	0.17576	7.63777	7.26587
0.98	7.62933	0.16817	7.59357	7.21215
0.99	7.7365	0.17343	7.54918	7.15862
1	7.70687	0.18895	7.50462	7.1053
1.01	7.44192	0.18527	7.45988	7.05219
1.02	7.23788	0.19578	7.41498	6.9993
1.03	6.99827	0.19374	7.36993	6.94665
1.04	7.08336	0.19093	7.32472	6.89423
1.05	7.38698	0.19838	7.27938	6.84206
1.06	7.13118	0.20182	7.23391	6.79013
1.07	7.15834	0.18213	7.18831	6.73847
1.08	7.14457	0.1926	7.1426	6.68706
1.09	7.18086	0.18931	7.09678	6.63593
1.1	7.05651	0.18933	7.05085	6.58507
1.11	7.19019	0.18643	7.00483	6.5345
1.12	6.96109	0.17882	6.95872	6.4842
1.13	6.93014	0.17739	6.91253	6.4342
1.14	6.7639	0.17447	6.86627	6.3845
1.15	6.62708	0.16799	6.81995	6.33509
1.16	6.90439	0.18156	6.77356	6.28598
1.17	6.67296	0.18052	6.72713	6.23718
1.18	6.62515	0.18962	6.68065	6.18869
1.19	6.4404	0.17528	6.63413	6.14051
1.2	6.77814	0.17688	6.58758	6.09264
1.21	6.62649	0.17601	6.54101	6.0451
1.22	6.62533	0.18805	6.49443	5.99787
1.23	6.42847	0.18039	6.44783	5.95097
1.24	6.43425	0.17514	6.40124	5.90439
1.25	6.36292	0.17953	6.35464	5.85814
1.26	6.13451	0.18509	6.30806	5.81222
1.27	6.28457	0.17173	6.2615	5.76663
1.28	6.08803	0.16812	6.21496	5.72137
1.29	6.10572	0.17543	6.16845	5.67644
1.3	6.0071	0.18851	6.12197	5.63185
1.31	5.8163	0.18214	6.07555	5.58759
1.32	6.20649	0.1715	6.02917	5.54367
1.33	6.07451	0.17495	5.98284	5.50008
1.34	5.86217	0.17408	5.93658	5.45683
1.35	5.82042	0.17262	5.89039	5.41391
1.36	5.65497	0.16504	5.84427	5.37133
1.37	5.84648	0.18658	5.79824	5.32909
1.38	5.77611	0.16673	5.75229	5.28718
1.39	5.64448	0.16301	5.70643	5.24561
1.4	5.61163	0.17351	5.66067	5.20437
1.41	5.59407	0.17509	5.61501	5.16347
1.42	5.63856	0.16453	5.56946	5.12291
1.43	5.40245	0.17443	5.52403	5.08267
1.44	5.47137	0.16719	5.47871	5.04277
1.45	5.50086	0.17488	5.43353	5.00321
1.46	5.35642	0.17054	5.38847	4.96397
1.47	5.29618	0.17981	5.34355	4.92507
1.48	5.54806	0.17168	5.29877	4.88649
1.49	5.23547	0.17114	5.25413	4.84825
1.5	5.1112	0.16085	5.20965	4.81033
1.51	5.17655	0.16875	5.16533	4.77274
1.52	4.90513	0.16637	5.12116	4.73547
1.53	4.65217	0.16426	5.07716	4.69852
1.54	4.98949	0.17369	5.03334	4.6619
1.55	4.7715	0.17206	4.98968	4.62559
1.56	5.19082	0.17259	4.94621	4.58961
1.57	5.01269	0.16683	4.90292	4.55394
1.58	5.12185	0.15655	4.85982	4.51859
1.59	4.63695	0.15514	4.81691	4.48355
1.6	4.74622	0.15586	4.7742	4.44882
1.61	5.02407	0.16656	4.73169	4.4144
1.62	4.72711	0.17043	4.68939	4.38029
1.63	4.62992	0.16912	4.64729	4.34649
1.64	4.47531	0.15885	4.60541	4.31299
1.65	4.51217	0.17344	4.56374	4.27979
1.66	4.66031	0.16941	4.5223	4.2469
1.67	4.4754	0.16354	4.48107	4.2143
1.68	4.43876	0.15316	4.44008	4.182
1.69	4.2921	0.16225	4.39932	4.15
1.7	4.42072	0.16422	4.35879	4.11829
1.71	4.41324	0.16641	4.3185	4.08687
1.72	4.55361	0.15554	4.27845	4.05574
1.73	4.14617	0.15453	4.23865	4.02489
1.74	4.06692	0.15553	4.19909	3.99434
1.75	4.15509	0.1586	4.15979	3.96406
1.76	4.11956	0.15781	4.12074	3.93407
1.77	3.98989	0.15792	4.08194	3.90436
1.78	3.87696	0.15734	4.04341	3.87493
1.79	4.11851	0.15505	4.00515	3.84578
1.8	3.53675	0.14956	3.96715	3.8169
1.81	3.8537	0.15842	3.92943	3.78829
1.82	3.84775	0.14868	3.89198	3.75997
1.83	3.66572	0.15007	3.85481	3.73191
1.84	3.6931	0.14707	3.81793	3.70413
1.85	3.73511	0.14917	3.78135	3.67663
1.86	3.45682	0.14742	3.74509	3.64942
1.87	3.57436	0.15352	3.70921	3.62255
1.88	3.46104	0.16284	3.67384	3.5961
1.89	3.62058	0.16273	3.63926	3.57028
1.9	3.44209	0.14384	3.60593	3.54543
1.91	3.46762	0.15182	3.57459	3.52208
1.92	3.2982	0.14012	3.54617	3.50094
1.93	3.4625	0.15164	3.52165	3.4827
1.94	3.25989	0.14759	3.50178	3.46793

## Sheet: Fig. 1c
Energy	Exp data intensity	Exp data error	Gaussian fit	Lorentzian fit
(meV)	(arb. units)	(arb. units)	(arb. units)	(arb. units)
-3.39114	1.85158	0.046673	2.41935	1.67531
-3.36313	1.7146	0.043966	2.4194	1.68632
-3.3353	1.78293	0.045009	2.41947	1.69996
-3.30765	1.79105	0.046088	2.41955	1.71584
-3.28018	1.90287	0.049085	2.41965	1.73346
-3.25288	1.88624	0.045666	2.41978	1.75233
-3.22576	1.90409	0.047651	2.41992	1.77206
-3.19881	1.87492	0.048958	2.42009	1.79241
-3.17202	1.83082	0.0457	2.42029	1.81325
-3.14542	1.8705	0.047165	2.42051	1.83451
-3.11897	2.06221	0.045934	2.42077	1.85617
-3.0927	1.97537	0.049259	2.42107	1.87822
-3.06659	1.98838	0.04992	2.42142	1.90066
-3.04064	1.98789	0.049726	2.42181	1.92351
-3.01486	2.04058	0.051502	2.42227	1.94676
-2.98924	2.00031	0.04684	2.42278	1.97043
-2.96378	2.07698	0.047988	2.42337	1.99452
-2.93848	2.11966	0.047643	2.42404	2.01903
-2.91334	2.07302	0.051887	2.4248	2.04398
-2.88835	2.10265	0.049549	2.42566	2.06938
-2.86352	2.16698	0.050799	2.42663	2.09523
-2.83884	2.14094	0.047764	2.42773	2.12154
-2.81431	2.18937	0.048833	2.42896	2.14833
-2.78993	2.20173	0.049233	2.43035	2.17559
-2.76571	2.23887	0.050445	2.43191	2.20334
-2.74163	2.13261	0.050828	2.43365	2.23159
-2.7177	2.2167	0.049728	2.4356	2.26035
-2.69392	2.39431	0.050776	2.43777	2.28963
-2.67028	2.3001	0.051968	2.4402	2.31944
-2.64679	2.35653	0.0501	2.44289	2.34978
-2.62343	2.38419	0.048483	2.44588	2.38068
-2.60022	2.44384	0.049889	2.44919	2.41214
-2.57715	2.38633	0.054999	2.45286	2.44417
-2.55422	2.57943	0.053505	2.45691	2.47679
-2.53143	2.45762	0.052765	2.46137	2.51
-2.50877	2.57138	0.054013	2.46629	2.54381
-2.48625	2.46932	0.059019	2.47169	2.57825
-2.46387	2.57198	0.057819	2.47761	2.61333
-2.44162	2.68267	0.060711	2.48411	2.64905
-2.4195	2.5893	0.060811	2.49121	2.68542
-2.39751	2.77178	0.058226	2.49897	2.72248
-2.37566	2.74659	0.059701	2.50743	2.76021
-2.35393	2.84105	0.061668	2.51664	2.79865
-2.33233	2.75202	0.060855	2.52665	2.83781
-2.31086	2.89699	0.06109	2.53753	2.87769
-2.28952	2.87342	0.064701	2.54932	2.91832
-2.2683	2.86376	0.066808	2.56208	2.95972
-2.24721	2.90445	0.059238	2.57588	3.00189
-2.22624	3.00264	0.065731	2.59077	3.04485
-2.20539	3.08986	0.068385	2.60683	3.08862
-2.18466	3.01208	0.066154	2.62412	3.13322
-2.16406	3.05068	0.068923	2.64271	3.17866
-2.14357	3.18554	0.062252	2.66267	3.22496
-2.12321	3.06619	0.070897	2.68407	3.27214
-2.10296	3.25735	0.070899	2.707	3.32022
-2.08283	3.38908	0.068778	2.73152	3.36922
-2.06281	3.37659	0.069421	2.75771	3.41915
-2.04291	3.26262	0.066804	2.78565	3.47004
-2.02313	3.43716	0.069207	2.81543	3.52191
-2.00345	3.51726	0.071485	2.84713	3.57477
-1.9839	3.43849	0.075315	2.88082	3.62864
-1.96445	3.48195	0.077444	2.91659	3.68356
-1.94511	3.42009	0.0728	2.95453	3.73954
-1.92588	3.65761	0.079036	2.99472	3.7966
-1.90677	3.62001	0.078337	3.03724	3.85477
-1.88776	3.71544	0.081532	3.08219	3.91406
-1.86886	3.73142	0.080641	3.12964	3.97451
-1.85006	3.79666	0.081574	3.17967	4.03614
-1.83137	3.87108	0.082232	3.23238	4.09897
-1.81279	4.04094	0.083173	3.28785	4.16303
-1.79431	4.0617	0.085021	3.34615	4.22834
-1.77594	4.16167	0.088832	3.40737	4.29493
-1.75766	4.11268	0.086902	3.47159	4.36283
-1.73949	4.39607	0.091697	3.53888	4.43206
-1.72143	4.29243	0.092238	3.60932	4.50265
-1.70346	4.40639	0.088404	3.68298	4.57464
-1.68559	4.56247	0.090863	3.75994	4.64805
-1.66782	4.62244	0.090967	3.84027	4.7229
-1.65015	4.78509	0.098578	3.92402	4.79924
-1.63257	4.94179	0.098731	4.01127	4.87709
-1.6151	4.7549	0.091518	4.10207	4.95648
-1.59772	4.87498	0.09742	4.19648	5.03744
-1.58043	5.14254	0.098759	4.29455	5.12001
-1.56324	5.07405	0.10419	4.39633	5.20423
-1.54615	5.19946	0.10048	4.50187	5.29011
-1.52914	5.3171	0.099248	4.6112	5.3777
-1.51223	5.25139	0.09653	4.72436	5.46703
-1.49542	5.51855	0.10429	4.84138	5.55814
-1.47869	5.47913	0.10756	4.96229	5.65107
-1.46205	5.5864	0.10596	5.08712	5.74584
-1.44551	5.66644	0.10151	5.21587	5.8425
-1.42905	5.79905	0.10599	5.34857	5.94108
-1.41269	5.8536	0.11051	5.48521	6.04162
-1.39641	5.89138	0.10528	5.62581	6.14417
-1.38022	6.02342	0.1163	5.77037	6.24876
-1.36411	6.16078	0.11991	5.91886	6.35542
-1.34809	6.4423	0.11742	6.07128	6.46421
-1.33216	6.4798	0.11136	6.22761	6.57515
-1.31631	6.50286	0.11664	6.38782	6.6883
-1.30055	6.60011	0.11471	6.55188	6.80368
-1.28487	6.7912	0.12408	6.71976	6.92135
-1.26927	6.82296	0.12071	6.89141	7.04134
-1.25376	7.0776	0.13044	7.06679	7.16369
-1.23833	7.32339	0.13119	7.24585	7.28845
-1.22298	7.304	0.13715	7.42853	7.41567
-1.20771	7.34746	0.12644	7.61477	7.54537
-1.19252	7.34912	0.13283	7.8045	7.67762
-1.17741	7.55684	0.13252	7.99764	7.81243
-1.16238	7.88117	0.12924	8.19411	7.94987
-1.14743	7.89711	0.14276	8.39384	8.08996
-1.13256	8.22822	0.13888	8.59674	8.23276
-1.11777	8.36335	0.13604	8.80271	8.37831
-1.10305	8.20107	0.14141	9.01165	8.52664
-1.08841	8.61213	0.14959	9.22348	8.6778
-1.07384	8.88595	0.15461	9.43808	8.83183
-1.05935	8.88347	0.148	9.65535	8.98877
-1.04494	8.9236	0.1567	9.87516	9.14866
-1.0306	9.20796	0.16353	10.0974	9.31154
-1.01633	9.19727	0.155	10.322	9.47744
-1.00214	9.73621	0.16191	10.5487	9.6464
-0.98802	9.8682	0.16412	10.7775	9.81845
-0.97397	9.86869	0.16226	11.0083	9.99363
-0.95999	10.0446	0.15591	11.2408	10.172
-0.94609	10.2651	0.16659	11.475	10.3535
-0.93226	10.5382	0.16639	11.7107	10.5382
-0.91849	10.7736	0.16588	11.9479	10.7262
-0.9048	10.9177	0.17251	12.1862	10.9175
-0.89117	11.2333	0.17633	12.4257	11.112
-0.87762	11.339	0.18226	12.6661	11.3099
-0.86413	11.5306	0.18009	12.9074	11.511
-0.85072	11.5949	0.1804	13.1493	11.7155
-0.83737	11.8975	0.18492	13.3917	11.9233
-0.82408	12.2367	0.18303	13.6345	12.1345
-0.81087	12.1831	0.18831	13.8775	12.349
-0.79772	12.5314	0.18767	14.1206	12.5669
-0.78463	13.0936	0.1954	14.3636	12.7881
-0.77161	13.0538	0.19788	14.6064	13.0126
-0.75866	13.2056	0.1944	14.8488	13.2404
-0.74577	13.7083	0.21073	15.0907	13.4715
-0.73295	13.7226	0.19213	15.332	13.7058
-0.72019	13.9658	0.21084	15.5724	13.9433
-0.70749	14.4863	0.2066	15.8119	14.1841
-0.69485	14.7711	0.21467	16.0503	14.4279
-0.68228	15.0375	0.21797	16.2875	14.6748
-0.66977	15.0296	0.20502	16.5233	14.9247
-0.65732	15.1372	0.21338	16.7576	15.1776
-0.64493	15.6951	0.21703	16.9902	15.4333
-0.63261	16.2565	0.22209	17.2211	15.6918
-0.62034	16.3874	0.23535	17.4501	15.9529
-0.60813	16.6025	0.23341	17.677	16.2167
-0.59599	16.7576	0.22697	17.9018	16.4829
-0.5839	17.276	0.23746	18.1243	16.7514
-0.57187	17.5815	0.23942	18.3444	17.0221
-0.5599	18.1462	0.2538	18.562	17.2949
-0.54799	17.9962	0.24018	18.7769	17.5697
-0.53613	18.4288	0.2479	18.9892	17.8461
-0.52434	19.2248	0.24436	19.1985	18.1242
-0.5126	18.7737	0.25216	19.405	18.4036
-0.50091	18.9739	0.25994	19.6083	18.6843
-0.48929	19.666	0.25012	19.8086	18.966
-0.47772	19.5256	0.25954	20.0056	19.2484
-0.4662	19.6945	0.26626	20.1993	19.5315
-0.45474	20.2011	0.26142	20.3895	19.8148
-0.44333	20.7674	0.26577	20.5763	20.0983
-0.43198	20.7544	0.2763	20.7595	20.3816
-0.42069	21.2515	0.27264	20.939	20.6644
-0.40944	21.4539	0.28611	21.1148	20.9466
-0.39825	21.9102	0.28422	21.2869	21.2278
-0.38712	21.7108	0.28105	21.455	21.5077
-0.37603	22.0598	0.28827	21.6193	21.786
-0.365	22.6031	0.29104	21.7796	22.0625
-0.35402	22.5142	0.28592	21.9359	22.3368
-0.34309	22.8698	0.29187	22.0881	22.6086
-0.33222	23.0741	0.30159	22.2362	22.8775
-0.32139	22.9666	0.31299	22.3801	23.1433
-0.31062	23.6421	0.29796	22.5198	23.4056
-0.2999	23.6203	0.29416	22.6553	23.6641
-0.28922	24.6036	0.31001	22.7866	23.9185
-0.2786	24.7187	0.3139	22.9136	24.1684
-0.26802	24.0199	0.30627	23.0362	24.4135
-0.2575	25.1595	0.32781	23.1545	24.6535
-0.24702	24.9747	0.32385	23.2685	24.888
-0.2366	25.3043	0.32946	23.3782	25.1167
-0.22622	25.4797	0.3311	23.4835	25.3394
-0.21589	25.5886	0.32981	23.5845	25.5559
-0.20561	26.1791	0.33202	23.6813	25.7661
-0.19537	25.7566	0.33432	23.7741	25.9702
-0.18518	26.1015	0.36012	23.863	26.1682
-0.17504	26.9642	0.35394	23.9483	26.3604
-0.16495	26.4257	0.35876	24.0301	26.5469
-0.1549	27.2545	0.32956	24.1082	26.727
-0.14245	26.934	0.27898	24.1823	26.8996
-0.13	26.7768	0.27006	24.2519	27.0634
-0.12	27.3275	0.27459	24.3165	27.2169
-0.11	27.6375	0.277	24.3758	27.3593
-0.1	27.2483	0.29753	24.4298	27.4901
-0.09	27.2442	0.32908	24.4787	27.6097
-0.08	27.5319	0.38551	24.5227	27.7183
-0.07	27.1438	0.46887	24.5621	27.8164
-0.06	27.1058	0.56812	24.597	27.9042
-0.05	27.2124	0.7056	24.6276	27.9817
-0.04	26.9729	0.86916	24.6538	28.049
-0.03	26.4814	1.0303	24.6756	28.1058
-0.02	26.4801	1.2027	24.6932	28.1521
-0.01	27.5131	1.3632	24.7064	28.1879
0	27.3231	1.4049	24.7152	28.213
0.01	30.1421	1.2812	24.7197	28.2273
0.02	29.1357	1.1236	24.7198	28.2309
0.03	28.3389	0.96704	24.7156	28.2237
0.04	28.8218	0.78722	24.7071	28.2058
0.05	28.3741	0.64385	24.6941	28.1772
0.06	28.5337	0.53946	24.6769	28.1379
0.07	28.3609	0.46435	24.6553	28.0881
0.08	28.0199	0.42006	24.6294	28.0278
0.09	27.7341	0.41843	24.5993	27.9572
0.1	27.829	0.40975	24.5648	27.8765
0.11	27.5569	0.36238	24.5261	27.7859
0.12	27.1316	0.32162	24.4831	27.6855
0.13	27.4212	0.28945	24.4359	27.5755
0.14	27.005	0.29066	24.3846	27.4563
0.15	26.6425	0.30251	24.329	27.328
0.16	26.7637	0.32841	24.2694	27.1909
0.17	26.6869	0.34441	24.2057	27.0453
0.18	27.1303	0.32065	24.1379	26.8916
0.19	26.4653	0.27594	24.0661	26.7299
0.2	26.3641	0.27823	23.9904	26.5607
0.21	25.9984	0.29634	23.9107	26.3843
0.22	25.4575	0.31356	23.8271	26.2009
0.23	25.5921	0.311	23.7397	26.011
0.24	25.5475	0.27677	23.6485	25.8149
0.25	25.4226	0.26774	23.5536	25.6129
0.26	24.7249	0.2917	23.455	25.4054
0.27	24.8495	0.31112	23.3527	25.1927
0.28	24.8311	0.28279	23.2469	24.9752
0.29	24.5618	0.25928	23.1376	24.7532
0.3	24.2856	0.27758	23.0249	24.5271
0.31	24.1952	0.29819	22.9088	24.2972
0.32	23.7724	0.27667	22.7893	24.0638
0.33	23.7266	0.25944	22.6666	23.8273
0.34	23.211	0.27563	22.5407	23.588
0.35	22.6017	0.29039	22.4117	23.3462
0.36	22.091	0.24917	22.2797	23.1022
0.37	22.4984	0.25816	22.1446	22.8563
0.38	22.3065	0.28632	22.0067	22.6088
0.39	22.2314	0.26882	21.8659	22.36
0.4	22.0494	0.2504	21.7224	22.1101
0.41	22.2387	0.28963	21.5762	21.8595
0.42	21.4486	0.2831	21.4274	21.6083
0.43	21.1098	0.24218	21.2761	21.3568
0.44	20.4589	0.2577	21.1224	21.1052
0.45	20.5688	0.26757	20.9662	20.8537
0.46	20.4081	0.24231	20.8078	20.6027
0.47	19.8673	0.25957	20.6472	20.3521
0.48	19.7817	0.24431	20.4845	20.1023
0.49	19.776	0.25246	20.3197	19.8534
0.5	19.3793	0.2482	20.153	19.6056
0.51	18.9478	0.23432	19.9844	19.359
0.52	19.2315	0.24144	19.814	19.1138
0.53	18.8758	0.23653	19.6419	18.8701
0.54	18.4405	0.24653	19.4682	18.6281
0.55	17.9505	0.23761	19.2929	18.3878
0.56	17.9742	0.23459	19.1162	18.1494
0.57	17.672	0.23835	18.9381	17.913
0.58	17.8562	0.23895	18.7587	17.6786
0.59	17.4571	0.24039	18.5781	17.4464
0.6	17.1038	0.22905	18.3964	17.2165
0.61	17.1404	0.23329	18.2137	16.9888
0.62	16.9432	0.22855	18.03	16.7635
0.63	16.6932	0.24612	17.8454	16.5406
0.64	16.5873	0.21848	17.6601	16.3202
0.65	16.3071	0.22323	17.474	16.1024
0.66	15.9287	0.21759	17.2873	15.887
0.67	15.6099	0.21743	17.1001	15.6743
0.68	15.6596	0.22831	16.9124	15.4642
0.69	15.2681	0.21699	16.7243	15.2568
0.7	15.0273	0.22597	16.5358	15.052
0.71	15.1489	0.22238	16.3472	14.8499
0.72	14.8603	0.21282	16.1584	14.6505
0.73	14.8595	0.21989	15.9695	14.4538
0.74	14.1921	0.21975	15.7806	14.2598
0.75	14.2906	0.22557	15.5917	14.0685
0.76	13.9838	0.21579	15.403	13.8799
0.77	14.0878	0.21339	15.2145	13.694
0.78	13.705	0.21977	15.0263	13.5108
0.79	13.6225	0.21885	14.8384	13.3303
0.8	13.3499	0.21099	14.651	13.1524
0.81	12.7869	0.21369	14.464	12.9772
0.82	13.3498	0.2119	14.2776	12.8046
0.83	13.1508	0.20152	14.0917	12.6346
0.84	12.6945	0.21741	13.9066	12.4673
0.85	12.5107	0.2157	13.7222	12.3025
0.86	12.3651	0.20892	13.5385	12.1402
0.87	12.1597	0.19097	13.3558	11.9805
0.88	12.0911	0.21536	13.1739	11.8233
0.89	11.8261	0.2127	12.993	11.6685
0.9	11.8039	0.19081	12.8131	11.5162
0.91	11.5883	0.19424	12.6342	11.3664
0.92	11.4225	0.20159	12.4565	11.2189
0.93	11.0392	0.201	12.28	11.0737
0.94	11.1782	0.21658	12.1047	10.9309
0.95	10.8943	0.18269	11.9306	10.7904
0.96	10.9023	0.19068	11.7579	10.6522
0.97	10.7727	0.17494	11.5864	10.5162
0.98	10.7341	0.18643	11.4164	10.3824
0.99	10.52	0.18691	11.2478	10.2508
1	10.2287	0.19493	11.0807	10.1213
1.01	10.1865	0.20931	10.9151	9.99389
1.02	10.0865	0.20269	10.751	9.8686
1.03	9.92206	0.2046	10.5886	9.74535
1.04	9.68779	0.20903	10.4277	9.62411
1.05	9.70299	0.19779	10.2684	9.50486
1.06	9.29014	0.18305	10.1108	9.38756
1.07	9.48546	0.19715	9.95494	9.27217
1.08	9.32328	0.19436	9.80077	9.15868
1.09	9.61371	0.20014	9.64835	9.04704
1.1	9.59957	0.19235	9.49769	8.93724
1.11	8.96055	0.20207	9.34882	8.82922
1.12	9.23079	0.18719	9.20175	8.72298
1.13	8.83385	0.18434	9.05652	8.61847
1.14	8.74215	0.17041	8.91312	8.51566
1.15	8.48843	0.17379	8.77159	8.41453
1.16	8.63401	0.17324	8.63193	8.31506
1.17	8.50225	0.18429	8.49415	8.2172
1.18	8.17202	0.18108	8.35827	8.12093
1.19	7.91166	0.19176	8.2243	8.02622
1.2	8.25588	0.17273	8.09224	7.93305
1.21	8.08774	0.17676	7.9621	7.84139
1.22	7.94862	0.18222	7.8339	7.75122
1.23	7.95097	0.1876	7.70763	7.66249
1.24	8.02333	0.17618	7.58329	7.5752
1.25	7.64329	0.18263	7.4609	7.48931
1.26	7.71775	0.19217	7.34044	7.4048
1.27	7.49312	0.16798	7.22193	7.32165
1.28	7.4516	0.17484	7.10535	7.23982
1.29	7.34069	0.1753	6.99072	7.1593
1.3	7.19486	0.17062	6.87802	7.08006
1.31	7.3536	0.17006	6.76725	7.00208
1.32	7.31132	0.1723	6.6584	6.92534
1.33	7.29202	0.1885	6.55147	6.84981
1.34	7.11876	0.1788	6.44646	6.77547
1.35	6.89986	0.17431	6.34334	6.7023
1.36	6.89984	0.17981	6.24213	6.63028
1.37	6.68511	0.17418	6.14279	6.55939
1.38	6.61214	0.1762	6.04533	6.4896
1.39	6.71169	0.16563	5.94973	6.4209
1.4	6.45915	0.18175	5.85598	6.35327
1.41	6.32171	0.18086	5.76407	6.28669
1.42	6.33814	0.15747	5.67398	6.22113
1.43	6.19588	0.17017	5.5857	6.15659
1.44	6.35434	0.16619	5.49922	6.09303
1.45	6.21908	0.15797	5.41451	6.03045
1.46	6.05099	0.1662	5.33156	5.96883
1.47	6.16975	0.18109	5.25036	5.90814
1.48	5.88059	0.18117	5.17089	5.84838
1.49	5.81911	0.16284	5.09312	5.78953
1.5	5.6726	0.16702	5.01705	5.73156
1.51	5.72784	0.14418	4.94265	5.67446
1.52	5.59219	0.15126	4.8699	5.61823
1.53	5.66377	0.1569	4.79878	5.56283
1.54	5.54621	0.15559	4.72928	5.50826
1.55	5.30467	0.16394	4.66137	5.4545
1.56	5.53633	0.16246	4.59504	5.40155
1.57	5.41559	0.15557	4.53025	5.34937
1.58	5.23853	0.15119	4.467	5.29796
1.59	5.13024	0.15375	4.40525	5.24731
1.6	4.97585	0.15311	4.345	5.1974
1.61	5.09642	0.16502	4.2862	5.14823
1.62	5.20632	0.17147	4.22885	5.09976
1.63	5.07814	0.17247	4.17292	5.05201
1.64	4.99044	0.15211	4.11839	5.00494
1.65	5.0278	0.16379	4.06524	4.95855
1.66	4.88545	0.15669	4.01344	4.91283
1.67	4.76342	0.15545	3.96297	4.86777
1.68	4.78989	0.15853	3.91381	4.82335
1.69	4.86551	0.14765	3.86593	4.77957
1.7	4.69439	0.15098	3.81932	4.73641
1.71	4.31566	0.16108	3.77395	4.69386
1.72	4.63084	0.14455	3.72979	4.65191
1.73	4.36797	0.14873	3.68683	4.61056
1.74	4.58552	0.15271	3.64505	4.56979
1.75	4.53219	0.15319	3.60441	4.52959
1.76	4.55532	0.1557	3.56491	4.48995
1.77	4.30514	0.14222	3.52651	4.45087
1.78	4.43998	0.15174	3.48919	4.41234
1.79	4.24352	0.14088	3.45294	4.37434
1.8	4.19236	0.13587	3.41773	4.33687
1.81	4.17978	0.15428	3.38354	4.29993
1.82	4.13784	0.14348	3.35036	4.2635
1.83	3.95955	0.14049	3.31815	4.22758
1.84	4.10567	0.15512	3.2869	4.19216
1.85	4.05733	0.14307	3.2566	4.15725
1.86	3.89855	0.14121	3.22724	4.12285
1.87	3.8715	0.14187	3.19883	4.08901
1.88	3.99415	0.14359	3.17145	4.05585
1.89	3.68135	0.15682	3.14523	4.02358
1.9	3.75661	0.14082	3.12046	3.99263
1.91	3.5773	0.13678	3.09757	3.96365
1.92	3.4813	0.13848	3.07713	3.93746
1.93	3.6751	0.14547	3.05972	3.91493
1.94	3.63286	0.14188	3.04575	3.89671

## Sheet: Fig. 2
8.5 bar - 0.5 Å-1							8.5 bar - 1.0 Å-1							46 bar - 0.5 Å-1							46 bar - 1.0 Å-1							51.5 bar - 0.5 Å-1							51.5 bar - 1.0 Å-1							67.5 bar - 0.5 Å-1							67.5 bar - 1.0 Å-1
Energy	Exp data intensity	Exp data error	Gaussian fit	Lorentzian fit			Energy	Exp data intensity	Exp data error	Gaussian fit	Lorentzian fit			Energy	Exp data intensity	Exp data error	Gaussian fit	Lorentzian fit			Energy	Exp data intensity	Exp data error	Gaussian fit	Lorentzian fit			Energy	Exp data intensity	Exp data error	Gaussian fit	Lorentzian fit			Energy	Exp data intensity	Exp data error	Gaussian fit	Lorentzian fit			Energy	Exp data intensity	Exp data error	Gaussian fit	Lorentzian fit			Energy
(meV)	(arb. units)	(arb. units)	(arb. units)	(arb. units)			(meV)	(arb. units)	(arb. units)	(arb. units)	(arb. units)			(meV)	(arb. units)	(arb. units)	(arb. units)	(arb. units)			(meV)	(arb. units)	(arb. units)	(arb. units)	(arb. units)			(meV)	(arb. units)	(arb. units)	(arb. units)	(arb. units)			(meV)	(arb. units)	(arb. units)	(arb. units)	(arb. units)			(meV)	(arb. units)	(arb. units)	(arb. units)	(arb. units)			(meV)
-2.18417	0.530172	0.077113	0.405505	0.701845			-6.39048	0.145591	0.013413	0.152276	0.162546			-2.18441	0.927507	0.096587	0.702431	1.31238			-6.39107	0.42929	0.020049					-2.18383	3.22446	0.25148	2.61892	3.88528			-6.38969	1.94365	0.069181					-2.17598	4.33361	0.24376	3.71345	3.87652			-6.37084
-2.16356	0.475123	0.064688	0.413882	0.708184			-6.34107	0.165129	0.013049	0.152702	0.163875			-2.1638	0.954925	0.088301	0.711996	1.32534			-6.34165	0.435682	0.02063					-2.16323	3.30531	0.2396	2.63929	3.9241			-6.34028	1.79809	0.062506					-2.15543	4.18972	0.22564	3.7159	3.90745			-6.32158
-2.14308	0.570761	0.066558	0.424331	0.716038			-6.29204	0.141937	0.012146	0.153241	0.165517			-2.14332	0.981238	0.081512	0.724061	1.34141			-6.29262	0.398884	0.020505					-2.14275	3.18505	0.22705	2.66508	3.97226			-6.29126	2.04603	0.064991					-2.13499	4.12239	0.21526	3.71907	3.94585			-6.27271
-2.12272	0.544931	0.052167	0.436599	0.725181			-6.2434	0.14807	0.014509	0.153883	0.167425			-2.12296	1.16299	0.0714	0.738426	1.36014			-6.24397	0.434065	0.020213					-2.12239	3.38565	0.2192	2.69595	4.02842			-6.24262	1.86883	0.062301					-2.11467	4.38093	0.20287	3.72297	3.99066			-6.22421
-2.10247	0.572482	0.05374	0.450331	0.735315			-6.19513	0.148818	0.011345	0.154616	0.169536			-2.10271	1.10905	0.083375	0.754781	1.38095			-6.19569	0.454237	0.022589					-2.10215	3.44251	0.21273	2.73132	4.09078			-6.19436	1.92647	0.059138					-2.09448	4.54865	0.20666	3.72761	4.0405			-6.17609
-2.08234	0.532044	0.045253	0.465182	0.746153			-6.14723	0.119012	0.012124	0.155428	0.171789			-2.08258	1.1451	0.09126	0.772816	1.40324			-6.14779	0.405838	0.018237					-2.08202	4.12025	0.2271	2.7706	4.15765			-6.14647	1.88748	0.06196					-2.07439	4.484	0.19642	3.73298	4.09399			-6.12834
-2.06233	0.643723	0.056492	0.480883	0.757474			-6.0997	0.171587	0.012866	0.156307	0.174136			-2.06257	1.04985	0.076902	0.792293	1.42658			-6.10026	0.412667	0.018918					-2.06201	3.8038	0.22076	2.81335	4.22767			-6.09894	1.91831	0.060655					-2.05443	4.64639	0.20362	3.73909	4.15012			-6.08095
-2.04243	0.478987	0.041819	0.497257	0.769135			-6.05253	0.144405	0.012634	0.157248	0.176547			-2.04267	1.02977	0.090088	0.81307	1.45069			-6.05309	0.439204	0.021595					-2.04212	3.54015	0.19828	2.85933	4.30002			-6.05178	1.83866	0.058184					-2.03458	4.40922	0.19024	3.74599	4.20819			-6.03393
-2.02265	0.605977	0.060074	0.514206	0.781058			-6.00573	0.133276	0.012367	0.158249	0.179005			-2.02288	1.16215	0.060187	0.835081	1.47541			-6.00628	0.432268	0.01748					-2.02234	3.843	0.21462	2.90846	4.37421			-6.00498	1.90674	0.057475					-2.01484	4.72556	0.20434	3.75372	4.26787			-5.98727
-2.00298	0.637839	0.072427	0.531686	0.793206			-5.95928	0.167717	0.012951	0.159309	0.181501			-2.00321	1.26756	0.090877	0.858315	1.50066			-5.95982	0.417735	0.020408	0.509477	0.458715			-2.00267	4.10688	0.23202	2.96077	4.45005			-5.95854	1.89669	0.056852					-1.99521	4.71623	0.21027	3.76236	4.32898			-5.94096
-1.98342	0.621495	0.072673	0.549675	0.805564			-5.91319	0.149114	0.012523	0.16043	0.184032			-1.98366	1.22864	0.071449	0.882789	1.52643			-5.91373	0.4588	0.019537	0.510196	0.462439			-1.98311	3.91241	0.22966	3.01632	4.52746			-5.91245	1.93459	0.05801					-1.9757	4.41384	0.20494	3.77199	4.39148			-5.89501
-1.96398	0.683331	0.053746	0.568169	0.818129			-5.86744	0.152415	0.014192	0.161613	0.186597			-1.96421	1.33143	0.08338	0.908531	1.55271			-5.86798	0.449645	0.018209	0.511106	0.467044			-1.96367	3.73991	0.20127	3.07525	4.60643			-5.86672	1.99717	0.059221					-1.9563	4.65615	0.18833	3.7827	4.45538			-5.8494
-1.94465	0.629284	0.04416	0.587163	0.830902			-5.82205	0.162571	0.012042	0.162861	0.189196			-1.94487	1.23623	0.083645	0.935575	1.57951			-5.82258	0.446451	0.016792	0.512198	0.472393			-1.94434	3.75779	0.19193	3.13766	4.68698			-5.82133	1.92695	0.056156					-1.93701	5.12341	0.19194	3.79459	4.52068			-5.80414
-1.92542	0.709868	0.066555	0.606657	0.843883			-5.777	0.155015	0.01135	0.164175	0.191828			-1.92565	1.22215	0.073512	0.963956	1.60683			-5.77752	0.460077	0.019901	0.513452	0.478311			-1.92512	4.42903	0.22947	3.2037	4.76913			-5.77628	2.0136	0.056752	2.30034	1.9426			-1.91783	4.75349	0.1987	3.80776	4.58743			-5.75922
-1.90631	0.682487	0.072248	0.62665	0.857076			-5.73228	0.153384	0.011989	0.165558	0.194494			-1.90653	1.17728	0.077385	0.99371	1.63468			-5.73281	0.468025	0.018142	0.514849	0.484627			-1.906	4.18772	0.22457	3.27348	4.85291			-5.73157	1.87968	0.054653	2.30209	1.9554			-1.89876	4.80079	0.20493	3.82234	4.65565			-5.71464
-1.8873	0.643421	0.063068	0.647141	0.870482			-5.6879	0.158167	0.014311	0.167012	0.197194			-1.88752	1.27845	0.077063	1.02487	1.66307			-5.68842	0.449184	0.020625	0.516374	0.491207			-1.887	4.52195	0.22515	3.34713	4.93836			-5.6872	2.00623	0.060612	2.30431	1.97123			-1.87979	4.7658	0.19296	3.83843	4.72537			-5.6704
-1.8684	0.625209	0.056913	0.668127	0.884105			-5.64386	0.165429	0.012291	0.168539	0.199928			-1.86863	1.31981	0.071731	1.05747	1.69201			-5.64437	0.446193	0.021776	0.518021	0.497966			-1.8681	4.36024	0.21105	3.42479	5.0255			-5.64316	1.98182	0.060196	2.30698	1.98961			-1.86094	4.87395	0.19059	3.85617	4.79664			-5.62648
-1.84961	0.661999	0.05623	0.689608	0.897946			-5.60014	0.163398	0.013102	0.170141	0.202697			-1.84983	1.26666	0.071769	1.09155	1.72152			-5.60066	0.449906	0.019083	0.519786	0.504856			-1.84931	4.52027	0.21414	3.50658	5.11438			-5.59945	2.06129	0.06287	2.31005	2.00995			-1.84219	5.20612	0.19106	3.87569	4.86949			-5.5829
-1.83092	0.63318	0.056589	0.71158	0.91201			-5.55675	0.156428	0.017307	0.171821	0.205501			-1.83115	1.37004	0.079662	1.12713	1.7516			-5.55726	0.426817	0.024196	0.521672	0.511853			-1.83063	5.00391	0.22444	3.59263	5.20502			-5.55606	2.0432	0.067752	2.31349	2.03165			-1.82354	5.15067	0.19071	3.89713	4.94396			-5.53964
-1.81234	0.886187	0.060425	0.734041	0.926298			-5.51369	0.173078	0.013763	0.173579	0.20834			-1.81256	1.36181	0.062178	1.16425	1.78227			-5.51419	0.493906	0.021109	0.523683	0.518948			-1.81205	4.67768	0.20522	3.68306	5.29746			-5.513	2.23476	0.069126	2.31727	2.05425			-1.80501	5.43402	0.19003	3.92063	5.02009			-5.4967
-1.79387	0.807279	0.059883	0.756987	0.940815			-5.47094	0.179404	0.016551	0.17542	0.211215			-1.79408	1.53179	0.08296	1.20294	1.81354			-5.47144	0.453234	0.025975	0.525823	0.526138			-1.79357	5.10977	0.21911	3.778	5.39174			-5.47026	1.8613	0.064736	2.32137	2.07747			-1.78657	5.31206	0.18943	3.94636	5.09793			-5.45408
-1.77549	0.773351	0.061387	0.780414	0.955561			-5.42851	0.180456	0.017789	0.177343	0.214125			-1.77571	1.55225	0.066469	1.24323	1.84541			-5.42901	0.513	0.025234	0.528098	0.533422			-1.7752	5.21506	0.21983	3.87757	5.4879			-5.42784	2.00701	0.068315	2.32578	2.10113			-1.76824	5.56356	0.19516	3.97449	5.17751			-5.41177
-1.75723	0.870628	0.061627	0.804318	0.970542			-5.3864	0.218275	0.01275	0.179353	0.217072			-1.75744	1.54982	0.072646	1.28514	1.87791			-5.38689	0.459464	0.020177	0.530514	0.5408			-1.75693	5.05976	0.21892	3.98188	5.58598			-5.38573	2.1743	0.065043	2.33051	2.12515			-1.75001	5.52936	0.19146	4.00517	5.25888			-5.36978
-1.73906	0.852867	0.061261	0.828694	0.985759			-5.34459	0.20432	0.014664	0.181449	0.220056			-1.73927	1.51138	0.090268	1.32871	1.91104			-5.34508	0.474536	0.021031	0.533077	0.548273			-1.73877	5.30818	0.21559	4.09105	5.68602			-5.34392	2.23984	0.071267	2.33559	2.1495			-1.73188	5.86425	0.19772	4.03859	5.34209			-5.3281
-1.72099	0.862954	0.061216	0.853537	1.00122			-5.30309	0.168901	0.017062	0.183636	0.223076			-1.7212	1.68203	0.080605	1.37395	1.94482			-5.30358	0.515712	0.020169	0.535791	0.555841			-1.7207	5.31098	0.22118	4.2052	5.78805			-5.30243	2.15171	0.069861	2.34102	2.17418			-1.71385	5.6102	0.19296	4.07493	5.42719			-5.28672
-1.70303	0.878171	0.060531	0.878841	1.01692			-5.2619	0.189058	0.015187	0.185914	0.226133			-1.70324	1.79872	0.073516	1.42089	1.97926			-5.26238	0.522144	0.021923	0.538664	0.563505			-1.70274	5.56529	0.23045	4.32443	5.89212			-5.26124	2.31396	0.069793	2.34682	2.19917			-1.69593	5.77951	0.19885	4.1144	5.51421			-5.24565
-1.68516	0.910751	0.066025	0.9046	1.03286			-5.221	0.188926	0.015941	0.188285	0.229228			-1.68537	1.80713	0.078307	1.46955	2.01437			-5.22149	0.563691	0.024674	0.541701	0.571266			-1.68487	5.63905	0.23465	4.44884	5.99828			-5.22035	2.226	0.068665	2.353	2.22449			-1.6781	5.67647	0.19894	4.15718	5.60322			-5.20487
-1.66739	0.90581	0.077417	0.930807	1.04906			-5.18041	0.177961	0.013641	0.190752	0.232361			-1.6676	1.70326	0.077801	1.51995	2.05017			-5.18089	0.539359	0.023181	0.544908	0.579125			-1.66711	5.50553	0.24149	4.57855	6.10656			-5.17976	2.22801	0.067046	2.3596	2.25012			-1.66037	5.4193	0.20754	4.20349	5.69427			-5.1644
-1.64972	0.985644	0.079863	0.957456	1.0655			-5.14011	0.209982	0.018204	0.193315	0.235533			-1.64993	1.81349	0.093395	1.57212	2.08667			-5.14058	0.56208	0.022594	0.548292	0.587083			-1.64944	5.4654	0.24831	4.71365	6.21702			-5.13947	2.27362	0.072507	2.36661	2.27607			-1.64274	5.92532	0.21984	4.25353	5.78741			-5.12421
-1.63215	1.03844	0.06834	0.984538	1.08221			-5.10011	0.187359	0.018376	0.195978	0.238743			-1.63236	1.74999	0.085588	1.62606	2.12389			-5.10058	0.555247	0.026833	0.551858	0.59514			-1.63187	6.03565	0.24894	4.85422	6.3297			-5.09947	2.29636	0.078081	2.37407	2.30235			-1.62521	6.03632	0.21421	4.30753	5.88269			-5.08432
-1.61468	1.17229	0.085042	1.01205	1.09917			-5.06039	0.201878	0.019575	0.198741	0.241992			-1.61488	1.93732	0.096086	1.68179	2.16184			-5.06086	0.529287	0.029673	0.555613	0.603297			-1.6144	6.3635	0.27264	5.00035	6.44464			-5.05976	2.46035	0.084766	2.38199	2.32895			-1.60777	5.96995	0.2286	4.36572	5.98017			-5.04472
-1.5973	1.18914	0.082702	1.03997	1.11639			-5.02096	0.159281	0.014145	0.201606	0.245281			-1.5975	2.00922	0.090011	1.73933	2.20054			-5.02143	0.59351	0.025912	0.559563	0.611555			-1.59702	6.07074	0.27372	5.15213	6.5619			-5.02033	2.39982	0.080367	2.3904	2.35588			-1.59044	6.42578	0.24081	4.42833	6.07991			-5.00541
-1.58002	1.11064	0.082171	1.06831	1.13388			-4.98182	0.210492	0.017271	0.204575	0.248609			-1.58022	2.10024	0.10317	1.79867	2.23999			-4.98228	0.587667	0.031259	0.563713	0.619916			-1.57974	6.40237	0.27687	5.30963	6.68152			-4.9812	2.44724	0.081079	2.3993	2.38315			-1.57319	6.09188	0.23163	4.49559	6.18197			-4.96637
-1.56283	1.06875	0.080389	1.09704	1.15163			-4.94296	0.214675	0.022812	0.20765	0.251978			-1.56303	1.98407	0.10349	1.85984	2.28023			-4.94341	0.605021	0.029407	0.568071	0.62838			-1.56256	6.69606	0.28582	5.47292	6.80355			-4.94234	2.52057	0.089978	2.40872	2.41075			-1.55604	6.44183	0.23131	4.56774	6.28642			-4.92762
-1.54574	1.18128	0.091041	1.12616	1.16965			-4.90437	0.24279	0.026337	0.210831	0.255387			-1.54594	2.08831	0.089734	1.92284	2.32125			-4.90483	0.593617	0.025457	0.572641	0.636949			-1.54546	6.45111	0.2805	5.64206	6.92804			-4.90376	2.36853	0.089901	2.41869	2.43868			-1.53898	6.12089	0.22699	4.64503	6.39332			-4.88915
-1.52874	1.1029	0.069448	1.15566	1.18795			-4.86607	0.231524	0.021263	0.21412	0.258837			-1.52893	2.23232	0.093282	1.98767	2.36308			-4.86652	0.596385	0.030267	0.577431	0.645622			-1.52846	6.59968	0.27206	5.81711	7.05505			-4.86545	2.64729	0.09145	2.42921	2.46696			-1.52202	6.66811	0.22595	4.72771	6.50273			-4.85095
-1.51183	1.18967	0.076832	1.18554	1.20653			-4.82803	0.223182	0.021665	0.217519	0.262329			-1.51203	2.27989	0.10757	2.05434	2.40574			-4.82848	0.637621	0.028414	0.582445	0.654402			-1.51156	6.52956	0.26495	5.99811	7.18463			-4.82743	2.60975	0.090055	2.44032	2.49558			-1.50515	6.77061	0.23303	4.81602	6.61473			-4.81302
-1.49501	1.2221	0.086639	1.21577	1.22539			-4.79027	0.264582	0.017414	0.221028	0.265862			-1.49521	2.30954	0.09097	2.12284	2.44924			-4.79071	0.628143	0.033613	0.587691	0.663289			-1.49474	7.10259	0.28402	6.1851	7.31682			-4.78967	2.46378	0.077903	2.45203	2.52454			-1.48837	6.7756	0.2412	4.91023	6.72937			-4.77537
-1.47829	1.30408	0.082105	1.24635	1.24452			-4.75278	0.227028	0.017992	0.22465	0.269437			-1.47848	2.39335	0.11845	2.19316	2.49359			-4.75321	0.644954	0.028606	0.593174	0.672284			-1.47802	7.43411	0.28776	6.37813	7.4517			-4.75218	2.51786	0.083496	2.46435	2.55386			-1.47168	6.93296	0.23671	5.01059	6.84674			-4.73798
-1.46166	1.22121	0.097416	1.27726	1.26395			-4.71554	0.240497	0.016226	0.228384	0.273055			-1.46185	2.50975	0.098711	2.26532	2.53882			-4.71598	0.638412	0.025701	0.5989	0.681388			-1.46139	7.36261	0.30292	6.57721	7.5893			-4.71495	2.48701	0.076279	2.47733	2.58353			-1.45508	6.65919	0.25018	5.11735	6.96691			-4.70086
-1.44511	1.26753	0.084556	1.3085	1.28366			-4.67858	0.253579	0.020677	0.232232	0.276716			-1.44531	2.45173	0.11732	2.33929	2.58494			-4.67902	0.652339	0.02638	0.604874	0.690602			-1.44485	6.86826	0.27866	6.78238	7.72969			-4.67799	2.68763	0.085089	2.49096	2.61355			-1.43858	7.0365	0.24057	5.23078	7.08996			-4.66399
-1.42866	1.26837	0.078855	1.34005	1.30366			-4.64188	0.247361	0.018639	0.236196	0.28042			-1.42885	2.35234	0.11133	2.41508	2.63197			-4.64231	0.693644	0.027211	0.611102	0.699928			-1.4284	7.76813	0.29386	6.99364	7.87293			-4.64129	2.7635	0.085144	2.50527	2.64393			-1.42216	7.20927	0.23822	5.35112	7.21596			-4.62739
-1.41229	1.33414	0.076947	1.3719	1.32396			-4.60543	0.236447	0.023393	0.240275	0.284168			-1.41249	2.5293	0.11114	2.49266	2.67993			-4.60586	0.648201	0.034902	0.61759	0.709367			-1.41203	7.43387	0.28194	7.211	8.01907			-4.60485	2.58832	0.086099	2.52029	2.67468			-1.40583	7.75402	0.24546	5.47864	7.345			-4.59105
-1.39602	1.32003	0.079334	1.40404	1.34456			-4.56924	0.26562	0.017547	0.24447	0.28796			-1.39621	2.45944	0.10279	2.57202	2.72884			-4.56967	0.729202	0.032224	0.624342	0.718918			-1.39576	7.64779	0.27752	7.43445	8.16817			-4.56867	2.70767	0.083705	2.53603	2.70579			-1.38959	7.07279	0.23346	5.61359	7.47716			-4.55496
-1.37983	1.43694	0.084164	1.43646	1.36545			-4.53331	0.233998	0.021696	0.248783	0.291796			-1.38002	2.77548	0.10062	2.65315	2.77871			-4.53373	0.716267	0.035696	0.631365	0.728584			-1.37957	8.23675	0.29772	7.66399	8.3203			-4.53273	2.45486	0.084705	2.55252	2.73727			-1.37343	7.6566	0.24687	5.75621	7.61253			-4.51912
-1.36372	1.38888	0.094794	1.46913	1.38664			-4.49762	0.24146	0.020901	0.253214	0.295677			-1.36391	2.85218	0.10587	2.73603	2.82956			-4.49804	0.748282	0.034656	0.638664	0.738366			-1.36347	8.404	0.31043	7.89959	8.4755			-4.49705	2.91771	0.094863	2.56976	2.76912			-1.35736	7.48645	0.24828	5.90676	7.75119			-4.48354
-1.34771	1.34127	0.085575	1.50206	1.40814			-4.46219	0.244091	0.023642	0.257763	0.299604			-1.3479	2.89181	0.1053	2.82064	2.88141			-4.4626	0.724181	0.02894	0.646242	0.748264			-1.34745	8.26999	0.29589	8.14122	8.63386			-4.46162	2.758	0.099528	2.58779	2.80134			-1.34138	7.8631	0.2451	6.06546	7.89324			-4.4482
-1.33178	1.44115	0.079677	1.53522	1.42995			-4.427	0.275746	0.021983	0.262431	0.303576			-1.33196	2.95532	0.10804	2.90695	2.93428			-4.42741	0.729124	0.037329	0.654106	0.75828			-1.33152	8.58644	0.29448	8.38885	8.79542			-4.42644	2.73924	0.099174	2.60663	2.83395			-1.32548	7.93949	0.24424	6.23257	8.03877			-4.41311
-1.31593	1.58897	0.082615	1.5686	1.45206			-4.39205	0.289898	0.021609	0.267218	0.307594			-1.31612	2.71114	0.11835	2.99494	2.98819			-4.39246	0.731532	0.037719	0.662259	0.768414			-1.31568	8.71184	0.29325	8.64243	8.96026			-4.3915	2.91551	0.10477	2.62628	2.86693			-1.30967	7.91224	0.24137	6.4083	8.18787			-4.37826
-1.30017	1.5838	0.09129	1.6022	1.47449			-4.35735	0.274261	0.025874	0.272124	0.311659			-1.30036	2.96793	0.10892	3.08457	3.04316			-4.35776	0.757452	0.040472	0.670707	0.778668			-1.29992	8.75316	0.29791	8.9019	9.12843			-4.3568	2.78749	0.10322	2.64677	2.9003			-1.29394	7.844	0.24873	6.59287	8.34065			-4.34366
-1.28449	1.70629	0.090772	1.63598	1.49723			-4.32289	0.300574	0.027037	0.27715	0.31577			-1.28468	3.2504	0.11844	3.17583	3.09921			-4.32329	0.771985	0.038024	0.679453	0.789043			-1.28424	8.93265	0.31009	9.1672	9.3			-4.32234	3.05347	0.11045	2.66812	2.93405			-1.2783	8.43378	0.25945	6.7865	8.49721			-4.30929
-1.2689	1.60429	0.093476	1.66995	1.52028			-4.28866	0.249941	0.026366	0.282296	0.319928			-1.26908	3.08843	0.12611	3.26868	3.15636			-4.28907	0.745803	0.032417	0.688501	0.79954			-1.26865	8.83862	0.31012	9.43827	9.47504			-4.28812	2.9423	0.10985	2.69034	2.9682			-1.26274	8.36009	0.26111	6.9894	8.65764			-4.27516
-1.25339	1.63062	0.096155	1.70408	1.54365			-4.25467	0.290675	0.029337	0.287561	0.324135			-1.25357	3.31281	0.10855	3.36308	3.21463			-4.25507	0.818041	0.038796	0.697856	0.810159			-1.25314	9.81435	0.3285	9.71502	9.65361			-4.25413	3.01662	0.11196	2.71346	3.00274			-1.24726	8.5615	0.26638	7.20176	8.82207			-4.24126
-1.23796	1.56482	0.086458	1.73836	1.56733			-4.22092	0.329897	0.021402	0.292945	0.328389			-1.23814	3.10018	0.14404	3.45899	3.27403			-4.22131	0.81122	0.040126	0.707521	0.820903			-1.23771	9.92967	0.32327	9.99737	9.83578			-4.22038	2.99286	0.09681	2.73749	3.03768			-1.23186	8.77083	0.26138	7.42375	8.99061			-4.2076
-1.22261	1.89802	0.092939	1.77278	1.59134			-4.1874	0.33147	0.022978	0.298449	0.332691			-1.22279	3.37173	0.12845	3.55639	3.33459			-4.18779	0.793475	0.033452	0.7175	0.831772			-1.22237	9.67642	0.31952	10.2852	10.0216			-4.18686	3.04527	0.10063	2.76244	3.07302			-1.21655	9.15304	0.26727	7.65555	9.16336			-4.17416
-1.20734	1.76797	0.099543	1.80732	1.61567			-4.1541	0.313482	0.027647	0.304072	0.337042			-1.20752	3.53391	0.12158	3.65522	3.39633			-4.15449	0.802713	0.037143	0.727795	0.842766			-1.2071	10.4082	0.34478	10.5785	10.2112			-4.15357	3.11689	0.1042	2.78834	3.10877			-1.20131	9.00885	0.28102	7.89733	9.34044			-4.14096
-1.19216	1.7907	0.092426	1.84197	1.64031			-4.12103	0.39007	0.029102	0.309813	0.341442			-1.19234	3.55276	0.13092	3.75544	3.45927			-4.12142	0.834545	0.034643	0.738411	0.853888			-1.19192	10.4079	0.33569	10.877	10.4046			-4.1205	3.0593	0.10295	2.8152	3.14492			-1.18616	8.99081	0.26249	8.14921	9.52199			-4.10798
-1.17705	1.80482	0.094579	1.87672	1.66529			-4.08819	0.355756	0.02559	0.315673	0.345892			-1.17723	3.75863	0.11716	3.85702	3.52343			-4.08857	0.828214	0.046339	0.749349	0.865139			-1.17681	10.0138	0.33113	11.1808	10.6018			-4.08766	3.42105	0.10974	2.84302	3.18148			-1.17108	9.97071	0.28975	8.41134	9.70811			-4.07522
-1.16202	1.89344	0.09539	1.91154	1.69058			-4.05556	0.306938	0.026949	0.32165	0.350392			-1.1622	3.78288	0.12934	3.95991	3.58883			-4.05595	0.851187	0.032212	0.760612	0.876518			-1.16178	10.7782	0.34461	11.4896	10.803			-4.05505	3.18745	0.10253	2.87184	3.21845			-1.15609	9.69357	0.27508	8.68383	9.89894			-4.04269
-1.14707	1.7737	0.09199	1.94643	1.7162			-4.02317	0.363221	0.022164	0.327745	0.354941			-1.14725	3.88483	0.12051	4.06405	3.65549			-4.02355	0.878616	0.041102	0.772203	0.888028			-1.14684	11.2824	0.35075	11.8033	11.0082			-4.02265	3.25632	0.10247	2.90166	3.25585			-1.14117	9.99845	0.28866	8.96678	10.0946			-4.01038
-1.1322	1.85889	0.10653	1.98137	1.74214			-3.99098	0.406079	0.032033	0.333955	0.359542			-1.13238	3.92176	0.13024	4.16941	3.72343			-3.99136	0.911402	0.035413	0.784123	0.899669			-1.13197	12.1325	0.39362	12.1218	11.2175			-3.99047	3.43876	0.11642	2.93249	3.29366			-1.12633	10.5488	0.31317	9.26027	10.2953			-3.97828
-1.11741	2.06688	0.11118	2.01635	1.76841			-3.95902	0.365993	0.023963	0.340281	0.364193			-1.11758	4.05749	0.16081	4.27593	3.79267			-3.9594	0.933418	0.035939	0.796375	0.911442			-1.11718	11.7171	0.3795	12.4449	11.4309			-3.95851	3.26075	0.10813	2.96434	3.33189			-1.11157	10.133	0.29663	9.56437	10.501			-3.94641
-1.10269	2.10727	0.11027	2.05135	1.795			-3.92727	0.370263	0.023833	0.346722	0.368896			-1.10287	3.95602	0.14438	4.38355	3.86323			-3.92765	0.946499	0.033362	0.80896	0.923349			-1.10246	12.3553	0.39683	12.7725	11.6485			-3.92677	3.44883	0.11131	2.99723	3.37055			-1.09688	10.1184	0.29833	9.87913	10.712			-3.91474
-1.08805	1.97569	0.11332	2.08635	1.82192			-3.89574	0.417123	0.026045	0.353277	0.373651			-1.08823	4.16949	0.13543	4.49223	3.93513			-3.89611	0.881447	0.035619	0.821879	0.93539			-1.08782	12.7881	0.40047	13.1044	11.8705			-3.89523	3.55079	0.11049	3.03118	3.40964			-1.08227	10.5237	0.31662	10.2046	10.9284			-3.88329
-1.07349	1.99693	0.13154	2.12135	1.84916			-3.86441	0.382659	0.027399	0.359944	0.378457			-1.07366	4.34883	0.15453	4.6019	4.0084			-3.86478	1.00111	0.038118	0.835134	0.947567			-1.07326	12.9516	0.43467	13.4405	12.0967			-3.86391	3.65512	0.1152	3.06617	3.44916			-1.06774	10.8523	0.34103	10.5407	11.1504			-3.85205
-1.059	1.99257	0.12885	2.15632	1.87672			-3.8333	0.377481	0.02437	0.366722	0.383317			-1.05917	4.20446	0.14695	4.71252	4.08304			-3.83366	0.986374	0.045603	0.848725	0.95988			-1.05877	13.3045	0.43461	13.7806	12.3274			-3.8328	3.50172	0.11171	3.10224	3.48911			-1.05328	10.9494	0.32806	10.8876	11.378			-3.82101
-1.04459	2.2213	0.1312	2.19126	1.9046			-3.80239	0.395249	0.0271	0.373612	0.388228			-1.04476	4.19239	0.15549	4.82403	4.15908			-3.80275	0.916896	0.040331	0.862652	0.972331			-1.04436	12.4705	0.40578	14.1245	12.5626			-3.8019	3.60985	0.12151	3.13938	3.52951			-1.0389	10.7676	0.32705	11.2451	11.6115			-3.79019
-1.03025	2.20751	0.11078	2.22615	1.9328			-3.77169	0.39754	0.028139	0.38061	0.393194			-1.03042	4.40951	0.1424	4.93636	4.23655			-3.77205	0.926128	0.04153	0.876917	0.98492			-1.03002	13.4388	0.40462	14.472	12.8024			-3.7712	3.47256	0.12278	3.17761	3.57034			-1.02459	11.5655	0.32696	11.6132	11.8511			-3.75957
-1.01599	2.26607	0.11895	2.26098	1.96132			-3.74119	0.388107	0.035234	0.387716	0.398212			-1.01615	4.70652	0.14718	5.04945	4.31545			-3.74155	0.967863	0.038364	0.891519	0.997649			-1.01576	13.2446	0.42199	14.8229	13.0467			-3.7407	3.47344	0.13388	3.21693	3.61162			-1.01035	11.7613	0.33474	11.9919	12.0968			-3.72915
-1.0018	2.40414	0.1349	2.29573	1.99016			-3.71089	0.388629	0.036095	0.394928	0.403285			-1.00196	4.87474	0.15946	5.16326	4.3958			-3.71125	1.00621	0.039385	0.906457	1.01052			-1.00157	13.8093	0.4366	15.1771	13.2958			-3.71041	3.40648	0.13587	3.25734	3.65334			-0.99619	12.1864	0.35285	12.381	12.3488			-3.69893
-0.98768	2.15849	0.10375	2.33039	2.01931			-3.6808	0.402982	0.02874	0.402245	0.408411			-0.98784	4.5173	0.1735	5.27771	4.47763			-3.68115	1.04328	0.042782	0.921732	1.02353			-0.98745	13.8632	0.41496	15.5343	13.5496			-3.68032	3.58154	0.12648	3.29885	3.69552			-0.9821	12.0872	0.33173	12.7806	12.6074			-3.66892
-0.97363	2.18436	0.12572	2.36494	2.04877			-3.6509	0.424128	0.033535	0.409666	0.413592			-0.9738	5.02069	0.13722	5.39275	4.56095			-3.65125	1.02557	0.043197	0.937343	1.03668			-0.97341	14.1521	0.45138	15.8943	13.8082			-3.65042	3.4908	0.13181	3.34147	3.73814			-0.96808	12.982	0.37581	13.1903	12.8726			-3.6391
-0.95966	2.17331	0.11545	2.39937	2.07854			-3.6212	0.404261	0.024321	0.417188	0.418828			-0.95982	4.98761	0.17224	5.50831	4.64578			-3.62155	1.0987	0.045552	0.953289	1.04998			-0.95943	14.2955	0.44989	16.257	14.0716			-3.62072	3.89468	0.1322	3.3852	3.78122			-0.95414	12.5902	0.3535	13.6102	13.1447			-3.60947
-0.94575	2.28706	0.13316	2.43368	2.10862			-3.59169	0.431282	0.032761	0.424811	0.424119			-0.94592	5.19482	0.17604	5.62433	4.73213			-3.59204	0.985989	0.047126	0.969567	1.06342			-0.94553	15.4734	0.48625	16.6222	14.34			-3.59122	3.58074	0.12649	3.43004	3.82476			-0.94026	12.5017	0.3748	14.04	13.4239			-3.58004
-0.93192	2.43254	0.13502	2.46784	2.13899			-3.56238	0.374297	0.039237	0.432532	0.429466			-0.93208	5.17216	0.17609	5.74076	4.82001			-3.56272	1.04816	0.03886	0.986178	1.077			-0.9317	15.3338	0.47577	16.9895	14.6134			-3.56191	3.72843	0.1375	3.47599	3.86876			-0.92646	12.9538	0.3842	14.4795	13.7103			-3.55081
-0.91816	2.45222	0.15231	2.50184	2.16966			-3.53326	0.470964	0.029069	0.440349	0.434868			-0.91832	5.44198	0.18384	5.85751	4.90945			-3.5336	1.05717	0.050616	1.00312	1.09073			-0.91794	15.7623	0.52304	17.3589	14.8917			-3.53279	3.69379	0.12154	3.52306	3.91322			-0.91272	14.2395	0.42502	14.9285	14.0041			-3.52176
-0.90447	2.60764	0.13214	2.53567	2.20063			-3.50433	0.435345	0.030361	0.448261	0.440326			-0.90463	5.3852	0.18188	5.97453	5.00046			-3.50467	1.08981	0.039421	1.02039	1.10461			-0.90425	15.7061	0.50008	17.73	15.1752			-3.50387	3.88792	0.12833	3.57124	3.95814			-0.89906	14.0024	0.40848	15.3869	14.3055			-3.49291
-0.89085	2.45315	0.14429	2.56932	2.23188			-3.47558	0.429286	0.034823	0.456267	0.445841			-0.89101	5.58662	0.19231	6.09176	5.09304			-3.47592	1.19286	0.051253	1.03798	1.11864			-0.89063	16.005	0.53393	18.1027	15.4638			-3.47512	3.58407	0.12238	3.62053	4.00354			-0.88546	14.2978	0.42434	15.8543	14.6147			-3.46424
-0.87729	2.44293	0.14213	2.60278	2.26341			-3.44703	0.511188	0.029664	0.464363	0.451412			-0.87745	5.50972	0.19741	6.20913	5.1872			-3.44736	1.1302	0.041464	1.0559	1.13282			-0.87708	16.4058	0.53861	18.4768	15.7575			-3.44657	4.08629	0.12727	3.67094	4.0494			-0.87194	15.3773	0.45875	16.3305	14.9319			-3.43575
-0.86381	2.53715	0.15626	2.63603	2.29521			-3.41866	0.480218	0.028305	0.472548	0.45704			-0.86397	5.68037	0.19606	6.32658	5.28297			-3.41899	1.07147	0.051424	1.07414	1.14714			-0.8636	16.9452	0.55921	18.8519	16.0565			-3.4182	3.9172	0.12728	3.72245	4.09574			-0.85848	14.8596	0.46488	16.8152	15.2573			-3.40746
-0.85039	2.5809	0.1504	2.66907	2.32729			-3.39047	0.493566	0.028274	0.480821	0.462726			-0.85055	6.01526	0.22517	6.44404	5.38034			-3.3908	1.15398	0.051601	1.0927	1.16162			-0.85018	17.1505	0.57501	19.228	16.3606			-3.39002	4.28283	0.12917	3.77507	4.14255			-0.84509	15.2503	0.4683	17.3081	15.591			-3.37934
-0.83705	2.7276	0.15996	2.70187	2.35962			-3.36246	0.534937	0.031219	0.489178	0.468468			-0.8372	5.96016	0.2021	6.56145	5.47932			-3.36279	1.21604	0.042413	1.11157	1.17624			-0.83683	17.0006	0.5903	19.6048	16.6701			-3.36202	4.23202	0.13182	3.82878	4.18984			-0.83177	15.9344	0.49397	17.8089	15.9333			-3.35141
-0.82376	3.04014	0.16068	2.73443	2.39221			-3.33463	0.502223	0.035807	0.497618	0.474269			-0.82392	6.24834	0.22633	6.67875	5.57992			-3.33496	1.24989	0.052709	1.13075	1.19102			-0.82355	17.9618	0.60056	19.982	16.9848			-3.33419	4.19853	0.13429	3.8836	4.23761			-0.81852	15.6481	0.48036	18.3173	16.2845			-3.32365
-0.81055	2.79175	0.17427	2.76674	2.42505			-3.30699	0.500115	0.031007	0.506138	0.480127			-0.8107	5.91172	0.24155	6.79587	5.68215			-3.30731	1.20715	0.043636	1.15024	1.20595			-0.81034	17.9688	0.61867	20.3594	17.3049			-3.30655	4.2964	0.13412	3.9395	4.28586			-0.80533	16.3613	0.51065	18.8329	16.6446			-3.29607
-0.7974	2.88798	0.17059	2.79879	2.45813			-3.27952	0.510596	0.035149	0.514737	0.486044			-0.79756	6.33984	0.24067	6.91274	5.786			-3.27984	1.21953	0.055442	1.17003	1.22104			-0.79719	17.7721	0.61278	20.7368	17.6302			-3.27908	4.37281	0.138	3.99648	4.33459			-0.79221	16.7537	0.51787	19.3553	17.0138			-3.26867
-0.78432	2.69989	0.17019	2.83057	2.49144			-3.25223	0.554699	0.034611	0.523413	0.492018			-0.78447	6.48297	0.25364	7.02931	5.89147			-3.25254	1.23697	0.050974	1.19012	1.23627			-0.78411	19.3149	0.64894	21.114	17.9609			-3.25179	4.39049	0.13906	4.05453	4.38381			-0.77915	16.9076	0.52323	19.8841	17.3925			-3.24145
-0.7713	2.87952	0.16225	2.86207	2.52497			-3.2251	0.551777	0.034268	0.532162	0.498052			-0.77145	6.45873	0.25323	7.14551	5.99856			-3.22542	1.17821	0.051976	1.21051	1.25167			-0.77109	19.1566	0.6435	21.4907	18.2969			-3.22467	4.42791	0.1367	4.11365	4.43351			-0.76616	16.6567	0.5001	20.419	17.7808			-3.2144
-0.75835	2.91966	0.16896	2.89327	2.5587			-3.19816	0.48394	0.032374	0.540983	0.504144			-0.7585	6.73313	0.2328	7.26129	6.10727			-3.19848	1.24345	0.04472	1.23118	1.26722			-0.75814	20.0005	0.66689	21.8668	18.6382			-3.19773	4.14023	0.13238	4.17383	4.48371			-0.75323	17.8194	0.52995	20.9596	18.1788			-3.18752
-0.74546	2.69161	0.14916	2.92417	2.59264			-3.17138	0.580789	0.041148	0.549873	0.510295			-0.74561	6.94633	0.24761	7.37657	6.21759			-3.1717	1.30996	0.057994	1.25215	1.28292			-0.74526	19.7732	0.64533	22.2419	18.9848			-3.17096	4.63151	0.1525	4.23504	4.53439			-0.74037	17.2069	0.50926	21.5054	18.5869			-3.16081
-0.73264	2.70421	0.14901	2.95476	2.62677			-3.14478	0.511862	0.041724	0.558831	0.516505			-0.73279	6.93117	0.24636	7.4913	6.32952			-3.14509	1.35652	0.051959	1.27339	1.29878			-0.73243	18.9777	0.61319	22.6159	19.3368			-3.14435	4.78312	0.16406	4.2973	4.58556			-0.72757	18.8456	0.54279	22.0559	19.0051			-3.13427
-0.71988	2.93207	0.18608	2.98502	2.66108			-3.11834	0.532771	0.044387	0.567853	0.522775			-0.72003	7.28971	0.2531	7.60542	6.44304			-3.11865	1.42498	0.051891	1.29491	1.3148			-0.71968	20.6026	0.68041	22.9886	19.6939			-3.11792	4.50696	0.16029	4.36057	4.63723			-0.71484	19.67	0.57217	22.6108	19.4336			-3.1079
-0.70718	2.71079	0.18947	3.01496	2.69556			-3.09207	0.533426	0.035734	0.576937	0.529104			-0.70733	7.08779	0.21625	7.71888	6.55813			-3.09238	1.33867	0.05101	1.3167	1.33098			-0.70698	20.8833	0.67731	23.3597	20.0563			-3.09165	4.75943	0.16524	4.42486	4.68939			-0.70217	20.1607	0.58847	23.1696	19.8727			-3.0817
-0.69455	3.08175	0.18496	3.04456	2.73019			-3.06596	0.615305	0.041355	0.586082	0.535492			-0.6947	7.09807	0.2245	7.8316	6.67478			-3.06627	1.41775	0.05571	1.33876	1.34731			-0.69435	21.7686	0.68808	23.729	20.4238			-3.06555	4.77695	0.17036	4.49013	4.74205			-0.68956	21.0247	0.58702	23.7318	20.3226			-3.05566
-0.68198	2.97375	0.15285	3.07381	2.76496			-3.04002	0.575426	0.040285	0.595283	0.541941			-0.68213	7.4938	0.21806	7.94355	6.79297			-3.04033	1.32644	0.069673	1.36108	1.36381			-0.68178	22.7176	0.67969	24.0964	20.7964			-3.03961	4.31	0.15884	4.55639	4.79521			-0.67701	20.6723	0.54489	24.297	20.7833			-3.02978
-0.66947	2.87146	0.17448	3.10271	2.79986			-3.01425	0.626947	0.044695	0.60454	0.548449			-0.66962	7.71935	0.25222	8.05467	6.91268			-3.01455	1.36196	0.066392	1.38365	1.38046			-0.66927	21.2391	0.66152	24.4615	21.1741			-3.01383	4.61302	0.17136	4.62362	4.84886			-0.66453	21.6177	0.57657	24.8646	21.2551			-3.00407
-0.65702	3.02374	0.1596	3.13125	2.83487			-2.98863	0.557587	0.050717	0.61385	0.555017			-0.65717	7.80565	0.24752	8.16489	7.03388			-2.98893	1.51136	0.067426	1.40647	1.39728			-0.65682	23.1825	0.66858	24.8243	21.5567			-2.98822	5.18479	0.19363	4.6918	4.90301			-0.6521	22.1049	0.5598	25.4342	21.7381			-2.97851
-0.64463	3.35945	0.16154	3.15941	2.86998			-2.96317	0.671162	0.040257	0.62321	0.561645			-0.64478	8.07247	0.24607	8.27417	7.15654			-2.96347	1.40746	0.069371	1.42953	1.41425			-0.64444	23.6918	0.66013	25.1844	21.9441			-2.96277	5.06485	0.17368	4.76091	4.95766			-0.63974	22.5484	0.56827	26.0052	22.2324			-2.95312
-0.63231	3.2444	0.15849	3.18721	2.90517			-2.93787	0.577593	0.038828	0.632617	0.568333			-0.63245	8.04528	0.24107	8.38244	7.28062			-2.93817	1.44886	0.056219	1.45282	1.43138			-0.63211	23.7631	0.6719	25.5418	22.3363			-2.93747	5.16115	0.17716	4.83094	5.01281			-0.62744	22.5939	0.56636	26.5773	22.7382			-2.92789
-0.62004	3.03163	0.19205	3.21461	2.94044			-2.91273	0.639302	0.047085	0.64207	0.575081			-0.62019	8.43305	0.24266	8.48967	7.4061			-2.91303	1.46992	0.070029	1.47635	1.44868			-0.61985	24.1618	0.7266	25.8961	22.7331			-2.91233	4.93149	0.17463	4.90188	5.06846			-0.6152	23.0825	0.61105	27.1499	23.2555			-2.90281
-0.60784	3.45227	0.19586	3.24163	2.97575			-2.88775	0.629098	0.045335	0.651566	0.581889			-0.60798	8.50213	0.23465	8.5958	7.53292			-2.88804	1.52398	0.069076	1.5001	1.46613			-0.60764	24.248	0.71657	26.2472	23.1344			-2.88735	4.99716	0.17299	4.97369	5.12461			-0.60302	23.8372	0.60669	27.7224	23.7846			-2.87788
-0.59569	3.16103	0.16811	3.26825	3.01111			-2.86292	0.684988	0.04462	0.661102	0.588757			-0.59584	8.98944	0.25062	8.70077	7.66104			-2.86321	1.54177	0.057381	1.52407	1.48375			-0.5955	25.7512	0.71144	26.5949	23.54			-2.86252	5.18699	0.17477	5.04637	5.18127			-0.59089	25.012	0.60531	28.2944	24.3254			-2.85312
-0.58361	3.38682	0.18444	3.29448	3.04648			-2.83825	0.664943	0.042172	0.670676	0.595686			-0.58375	8.35077	0.22764	8.80455	7.79042			-2.83854	1.49251	0.058191	1.54825	1.50153			-0.58342	25.7329	0.72493	26.9391	23.9499			-2.83785	5.28424	0.17418	5.11989	5.23842			-0.57883	25.7679	0.62844	28.8655	24.878			-2.8285
-0.57158	3.36632	0.17998	3.32029	3.08185			-2.81372	0.694239	0.039493	0.680285	0.602675			-0.57172	8.27515	0.26824	8.90709	7.92099			-2.81401	1.58276	0.055502	1.57263	1.51947			-0.57139	25.1433	0.70909	27.2795	24.3637			-2.81333	4.98799	0.16183	5.19424	5.29607			-0.56683	26.2005	0.6329	29.4349	25.4424			-2.80404
-0.55961	3.55904	0.20239	3.34569	3.1172			-2.78935	0.745519	0.040527	0.689928	0.609724			-0.55975	8.92854	0.28565	9.00834	8.0527			-2.78964	1.62278	0.059204	1.59721	1.53757			-0.55942	25.9637	0.73898	27.616	24.7813			-2.78896	5.44154	0.1671	5.2694	5.35423			-0.55488	27.9891	0.68315	30.0024	26.0186			-2.77973
-0.5477	3.24524	0.1779	3.37067	3.15252			-2.76513	0.72012	0.042283	0.699601	0.616833			-0.54784	8.90474	0.23635	9.10825	8.18549			-2.76541	1.66322	0.066685	1.62198	1.55583			-0.54751	27.9318	0.75067	27.9484	25.2026			-2.76474	5.50377	0.17035	5.34534	5.41289			-0.54299	26.5106	0.63438	30.5673	26.6067			-2.75556
-0.53585	3.23034	0.17962	3.39523	3.18778			-2.74105	0.682066	0.044301	0.709302	0.624002			-0.53599	8.9909	0.27143	9.2068	8.3193			-2.74134	1.48432	0.058632	1.64693	1.57426			-0.53566	26.9583	0.73918	28.2765	25.6272			-2.74067	5.2134	0.16923	5.42204	5.47204			-0.53116	28.3206	0.66507	31.1292	27.2065			-2.73155
-0.52405	3.45163	0.20571	3.41937	3.22297			-2.71713	0.608372	0.051261	0.719029	0.63123			-0.52419	9.17222	0.28709	9.30393	8.45404			-2.71741	1.61718	0.071363	1.67206	1.59285			-0.52386	27.1377	0.75503	28.6002	26.055			-2.71675	5.40934	0.18614	5.49948	5.5317			-0.51939	28.8202	0.68199	31.6876	27.818			-2.70768
-0.51231	3.72926	0.20084	3.44307	3.25807			-2.69335	0.794929	0.049756	0.728779	0.638519			-0.51245	9.45654	0.25291	9.39961	8.58964			-2.69363	1.69758	0.059029	1.69736	1.6116			-0.51213	28.1254	0.77083	28.9193	26.4856			-2.69297	5.35789	0.18165	5.57765	5.59185			-0.50768	29.1175	0.67846	32.2419	28.4411			-2.68396
-0.50063	3.38653	0.17785	3.46634	3.29304			-2.66971	0.728063	0.044227	0.738549	0.645867			-0.50077	9.37267	0.27475	9.49379	8.72602			-2.66999	1.59213	0.056674	1.72282	1.63051			-0.50045	28.3298	0.75725	29.2337	26.9189			-2.66934	5.74347	0.18167	5.65651	5.6525			-0.49602	29.9113	0.67908	32.7919	29.0756			-2.66038
-0.48901	3.34706	0.18605	3.48917	3.32789			-2.64622	0.809825	0.043946	0.748339	0.653275			-0.48914	9.25563	0.24948	9.58646	8.8631			-2.6465	1.71587	0.056808	1.74843	1.64958			-0.48882	29.1932	0.78235	29.5432	27.3545			-2.64585	5.7226	0.17786	5.73605	5.71365			-0.48441	30.4139	0.70276	33.3368	29.7213			-2.63694
-0.47744	3.29172	0.21304	3.51155	3.36258			-2.62287	0.70285	0.043984	0.758144	0.660742			-0.47757	10.0519	0.27808	9.67756	9.00077			-2.62315	1.7796	0.065383	1.77419	1.66881			-0.47725	28.8449	0.80293	29.8478	27.7921			-2.6225	5.93956	0.18323	5.81625	5.77529			-0.47286	31.3357	0.73188	33.8764	30.378			-2.61365
-0.46592	3.5602	0.20518	3.53349	3.39709			-2.59966	0.749748	0.053429	0.767963	0.668269			-0.46606	9.79153	0.25545	9.76706	9.13895			-2.59994	1.86228	0.074533	1.8001	1.6882			-0.46574	28.2457	0.77728	30.1471	28.2313			-2.59929	5.83565	0.19719	5.89707	5.83743			-0.46137	32.013	0.72405	34.41	31.0454			-2.5905
-0.45446	3.63407	0.2063	3.55499	3.4314			-2.5766	0.801979	0.046811	0.777793	0.675854			-0.4546	9.77691	0.26519	9.85494	9.27754			-2.57687	1.82133	0.06539	1.82613	1.70776			-0.45428	29.4854	0.78867	30.4412	28.672			-2.57623	5.7559	0.18579	5.97849	5.90005			-0.44993	32.2601	0.7258	34.9374	31.723			-2.56749
-0.44306	3.52258	0.2194	3.57603	3.46549			-2.55367	0.867173	0.048378	0.787633	0.683498			-0.44319	9.85893	0.2935	9.94117	9.41642			-2.55394	1.82063	0.065262	1.85229	1.72747			-0.44288	31.06	0.82913	30.7299	29.1136			-2.5533	6.13749	0.19114	6.0605	5.96317			-0.43855	33.404	0.75816	35.458	32.4106			-2.54462
-0.43171	3.63274	0.18019	3.59662	3.49934			-2.53088	0.694953	0.052371	0.797479	0.691201			-0.43184	10.167	0.29012	10.0257	9.55549			-2.53115	1.88787	0.07603	1.87857	1.74734			-0.43153	30.6509	0.78719	31.0131	29.5558			-2.53052	6.33469	0.20625	6.14307	6.02677			-0.42722	33.8144	0.72705	35.9713	33.1077			-2.52188
-0.42041	3.76922	0.19147	3.61676	3.53293			-2.50823	0.745884	0.048066	0.807329	0.698962			-0.42055	10.0507	0.3027	10.1085	9.69462			-2.50849	1.80832	0.077108	1.90496	1.76738			-0.42023	31.8357	0.83002	31.2906	29.9982			-2.50787	6.39411	0.20207	6.22617	6.09086			-0.41595	33.5345	0.71225	36.4771	33.8138			-2.49928
-0.40917	3.89684	0.20228	3.63643	3.56623			-2.48571	0.773405	0.054882	0.817182	0.70678			-0.4093	10.2094	0.26609	10.1896	9.83371			-2.48598	1.92779	0.065544	1.93146	1.78757			-0.40899	31.9645	0.84371	31.5624	30.4404			-2.48535	5.95215	0.19458	6.30978	6.15544			-0.40473	34.6749	0.76505	36.9748	34.5282			-2.47682
-0.39798	3.64556	0.18683	3.65565	3.59922			-2.46333	0.924292	0.057148	0.827035	0.714656			-0.39811	10.7154	0.28663	10.269	9.97262			-2.46359	1.86724	0.067093	1.95805	1.80792			-0.3978	31.1614	0.80013	31.8284	30.8819			-2.46297	6.48738	0.21323	6.39388	6.22049			-0.39356	35.2768	0.74012	37.4642	35.2505			-2.45449
-0.38685	3.93626	0.1975	3.67441	3.63188			-2.44108	0.714881	0.055503	0.836885	0.72259			-0.38698	10.2162	0.27	10.3465	10.1112			-2.44134	1.9095	0.078714	1.98473	1.82842			-0.38667	32.2816	0.8208	32.0885	31.3224			-2.44073	6.53622	0.21993	6.47843	6.28602			-0.38245	36.803	0.76798	37.9448	35.9798			-2.4323
-0.37577	3.45974	0.21122	3.69271	3.66418			-2.41897	0.845118	0.052373	0.846731	0.73058			-0.3759	10.3275	0.30109	10.4223	10.2494			-2.41923	1.9913	0.072621	2.01149	1.84908			-0.37559	32.5908	0.86006	32.3425	31.7613			-2.41862	6.05436	0.20478	6.56342	6.35202			-0.37138	38.0611	0.81559	38.4162	36.7154			-2.41023
-0.36474	3.48351	0.21107	3.71055	3.69611			-2.39698	0.808432	0.058911	0.856571	0.738627			-0.36486	10.8357	0.30981	10.4962	10.387			-2.39724	1.99316	0.076974	2.03833	1.8699			-0.36456	34.3925	0.88502	32.5904	32.1983			-2.39663	6.76323	0.23261	6.64882	6.4185			-0.36037	37.2148	0.80015	38.8781	37.4565			-2.3883
-0.35376	3.77399	0.2068	3.72793	3.72764			-2.37513	0.838666	0.058778	0.866401	0.746729			-0.35389	10.9302	0.30774	10.5683	10.5238			-2.37539	1.78786	0.078597	2.06523	1.89087			-0.35358	34.4373	0.89974	32.8321	32.6327			-2.37478	6.32712	0.22045	6.73461	6.48544			-0.34942	38.2706	0.80342	39.3301	38.2021			-2.3665
-0.34283	3.88427	0.19853	3.74484	3.75874			-2.35341	0.894597	0.064886	0.876221	0.754888			-0.34296	11.3947	0.32706	10.6385	10.6598			-2.35366	1.98926	0.074118	2.09219	1.912			-0.34266	33.1203	0.84185	33.0676	33.0642			-2.35306	6.77312	0.2444	6.82075	6.55284			-0.33851	38.7991	0.78407	39.772	38.9513			-2.34483
-0.33196	4.01528	0.21667	3.76129	3.78941			-2.33181	0.831472	0.061991	0.886028	0.763101			-0.33208	10.6462	0.27817	10.7068	10.7948			-2.33207	1.90466	0.083184	2.11921	1.93328			-0.33178	34.3598	0.88564	33.2967	33.4921			-2.33147	6.70572	0.24821	6.90724	6.62071			-0.32766	39.9232	0.82499	40.2034	39.703			-2.32328
-0.32113	3.67096	0.21273	3.77728	3.81961			-2.31035	0.914468	0.070458	0.89582	0.771369			-0.32126	10.9158	0.29026	10.7733	10.9286			-2.3106	2.12885	0.092548	2.14627	1.95471			-0.32096	35.788	0.90963	33.5195	33.916			-2.31	7.34273	0.27166	6.99403	6.68903			-0.31685	40.8937	0.84833	40.6239	40.4561			-2.30187
-0.31036	3.88237	0.21776	3.7928	3.84932			-2.28901	0.812731	0.062463	0.905595	0.779691			-0.31049	11.1151	0.30532	10.8378	11.0611			-2.28925	1.96476	0.087783	2.17337	1.97629			-0.31019	34.611	0.89548	33.7358	34.3354			-2.28866	7.04256	0.25922	7.08111	6.7578			-0.3061	41.6059	0.86083	41.0335	41.2094			-2.28058
-0.29964	3.75956	0.22564	3.80786	3.87853			-2.26779	0.835689	0.078788	0.915351	0.788066			-0.29976	11.3306	0.30232	10.9005	11.1922			-2.26804	1.89997	0.080837	2.2005	1.99802			-0.29947	36.3108	0.93399	33.9456	34.7496			-2.26745	7.26172	0.27815	7.16844	6.82702			-0.2954	43.1531	0.89425	41.4317	41.9616			-2.25941
-0.28897	4.06794	0.22928	3.82246	3.9072			-2.2467	0.939666	0.066593	0.925086	0.796494			-0.28909	11.5543	0.35249	10.9612	11.3216			-2.24695	2.14878	0.093286	2.22766	2.01989			-0.2888	34.6685	0.90587	34.1489	35.1583			-2.24636	7.26198	0.26899	7.25602	6.89668			-0.28475	43.5016	0.89009	41.8183	42.7113			-2.23837
-0.27834	3.9319	0.20779	3.8366	3.93533			-2.22573	0.893118	0.060235	0.934799	0.804975			-0.27847	11.3226	0.33351	11.02	11.4492			-2.22598	2.05427	0.091119	2.25483	2.04192			-0.27817	35.9667	0.90744	34.3457	35.5608			-2.2254	7.39448	0.26206	7.3438	6.96677			-0.27414	44.1308	0.87526	42.1931	43.4572			-2.21745
-0.26777	3.7966	0.22034	3.85028	3.96289			-2.20489	0.897672	0.069084	0.944487	0.813507			-0.26789	11.3614	0.29915	11.0769	11.5748			-2.20513	2.35026	0.083149	2.28202	2.06408			-0.2676	36.0943	0.93719	34.5358	35.9566			-2.20456	7.24757	0.26157	7.43177	7.0373			-0.26359	44.1281	0.89297	42.5558	44.1978			-2.19666
-0.25725	3.7118	0.23485	3.8635	3.98986			-2.18417	0.925866	0.072622	0.954148	0.82209			-0.25737	11.8151	0.29575	11.1318	11.6984			-2.18441	2.11703	0.090934	2.3092	2.08639			-0.25708	37.1563	0.9689	34.7193	36.3451			-2.18383	7.35768	0.26019	7.5199	7.10825			-0.25309	44.3766	0.91032	42.9063	44.9315			-2.17598
-0.24677	4.00268	0.21983	3.87627	4.01622			-2.16356	0.896858	0.063807	0.963781	0.830724			-0.2469	11.3248	0.3577	11.1848	11.8197			-2.1638	2.16699	0.077551	2.33639	2.10885			-0.2466	37.3163	0.95255	34.8961	36.7258			-2.16323	7.23302	0.24959	7.60817	7.17962			-0.24263	46.7962	0.92783	43.2444	45.6569			-2.15543
-0.23635	3.8275	0.24043	3.88858	4.04196			-2.14308	0.917369	0.049839	0.973384	0.839407			-0.23647	11.7552	0.3035	11.2359	11.9385			-2.14332	2.22186	0.092743	2.36356	2.13144			-0.23618	36.8	0.95811	35.0663	37.0983			-2.14275	7.36455	0.23684	7.69655	7.25141			-0.23223	46.9593	0.94784	43.57	46.3723			-2.13499
-0.22597	3.75167	0.23502	3.90044	4.06706			-2.12272	0.91603	0.056912	0.982955	0.848138			-0.22609	11.8075	0.34886	11.285	12.0549			-2.12296	2.21952	0.10066	2.39072	2.15417			-0.2258	39.4107	0.99085	35.2298	37.4619			-2.12239	7.5445	0.24688	7.78502	7.3236			-0.22187	47.5616	0.96289	43.8827	47.076			-2.11467
-0.21564	4.10722	0.21701	3.91186	4.09152			-2.10247	0.973121	0.062698	0.992493	0.856918			-0.21576	11.8235	0.32843	11.3322	12.1686			-2.10271	2.29802	0.089573	2.41786	2.17703			-0.21547	37.863	0.94554	35.3867	37.8165			-2.10215	7.43581	0.248	7.87355	7.39619			-0.21156	48.3022	0.94253	44.1827	47.7665			-2.09448
-0.20536	4.05811	0.21517	3.92284	4.11535			-2.08234	0.937445	0.060948	1.002	0.865745			-0.20548	11.8721	0.35499	11.3775	12.2796			-2.08258	2.26052	0.10537	2.44496	2.20003			-0.20519	39.5043	0.99023	35.5372	38.1619			-2.08202	7.66307	0.24819	7.96212	7.46917			-0.20129	47.994	0.95331	44.4697	48.4421			-2.07439
-0.19512	4.02462	0.23745	3.93342	4.13858			-2.06233	0.958572	0.070543	1.01146	0.874618			-0.19524	11.7601	0.36001	11.4211	12.3881			-2.06257	2.31479	0.10248	2.47203	2.22317			-0.19496	37.101	0.94724	35.6814	38.498			-2.06201	7.54116	0.25864	8.05071	7.54255			-0.19108	48.9321	0.97015	44.7438	49.1015			-2.05443
-0.18494	3.93367	0.22388	3.94362	4.16124			-2.04243	0.939311	0.061924	1.02089	0.883537			-0.18506	11.9542	0.32774	11.463	12.4941			-2.04267	2.33915	0.0923	2.49906	2.24643			-0.18477	37.4043	0.96717	35.8197	38.8253			-2.04212	7.78855	0.25793	8.13929	7.6163			-0.18091	49.8005	0.98939	45.0049	49.743			-2.03458
-0.1748	3.92374	0.20585	3.95346	4.18339			-2.02265	0.950907	0.075189	1.03027	0.8925			-0.17492	12.0885	0.33461	11.5032	12.5977			-2.02288	2.3132	0.093948	2.52603	2.26982			-0.17463	38.4064	0.95808	35.9524	39.144			-2.02234	7.39773	0.25361	8.22784	7.69042			-0.17079	51.4152	0.98392	45.2531	50.3655			-2.01484
-0.1647	4.12888	0.24486	3.96296	4.20504			-2.00298	1.06181	0.060968	1.03962	0.901507			-0.16482	12.1935	0.35919	11.542	12.699			-2.00321	2.38417	0.08673	2.55296	2.29334			-0.16454	39.8563	1.0091	36.0796	39.454			-2.00267	8.1083	0.26219	8.31634	7.7649			-0.16071	52.7951	1.0545	45.4884	50.9673			-1.99521
-0.15466	3.8674	0.23563	3.9721	4.22616			-1.98342	1.01767	0.066567	1.04892	0.910556			-0.15477	12.6458	0.35033	11.5791	12.7977			-1.98366	2.33744	0.095452	2.57982	2.31697			-0.1545	39.6825	0.94466	36.2012	39.7545			-1.98311	7.76155	0.25775	8.40476	7.83975			-0.15068	52.1071	1.0295	45.7108	51.547			-1.9757
-0.14233	4.06039	0.17518	3.98086	4.24663			-1.96398	0.959145	0.061591	1.05818	0.919647			-0.14239	12.4351	0.27668	11.6146	12.8933			-1.96421	2.46244	0.082613	2.60662	2.34073			-0.14225	39.4796	0.78014	36.3166	40.0439			-1.96367	7.89599	0.25086	8.49308	7.91493			-0.14034	51.3992	0.9403	45.9202	52.1026			-1.9563
-0.13	4.1535	0.17885	3.98917	4.2663			-1.94465	0.965542	0.056425	1.06739	0.928779			-0.13	12.3775	0.28211	11.648	12.9848			-1.94487	2.42174	0.092643	2.63334	2.36461			-0.13	39.901	0.75577	36.4252	40.3197			-1.94434	7.80336	0.25792	8.58129	7.99046			-0.13	51.9056	0.9413	46.1162	52.6321			-1.93701
-0.12	4.18951	0.17167	3.99698	4.28504			-1.92542	1.05003	0.074378	1.07656	0.93795			-0.12	12.5342	0.28968	11.6792	13.0717			-1.92565	2.46196	0.095343	2.65999	2.3886			-0.12	39.1506	0.72044	36.5262	40.5797			-1.92512	7.72216	0.26214	8.66935	8.06631			-0.12	51.9699	0.91638	46.2988	53.1333			-1.91783
-0.11	4.00284	0.19365	4.00426	4.30275			-1.90631	0.97861	0.06534	1.08568	0.947159			-0.11	12.5485	0.29915	11.7081	13.1532			-1.90653	2.37512	0.098976	2.68655	2.41271			-0.11	38.8485	0.73749	36.6192	40.8224			-1.906	8.5724	0.28001	8.75724	8.14249			-0.11	53.6194	0.97033	46.4676	53.6045			-1.89876
-0.1	3.84853	0.22677	4.01101	4.31941			-1.8873	1.0285	0.080476	1.09474	0.956406			-0.1	12.74	0.31058	11.7346	13.2294			-1.88752	2.60492	0.095352	2.71303	2.43693			-0.1	39.1896	0.78191	36.7042	41.0473			-1.887	7.95714	0.27964	8.84495	8.21897			-0.1	53.9324	0.98335	46.6227	54.0439			-1.87979
-0.09	4.07933	0.25546	4.01725	4.33504			-1.8684	1.04114	0.066801	1.10376	0.965689			-0.09	12.5857	0.36159	11.7589	13.3002			-1.86863	2.59291	0.10517	2.7394	2.46125			-0.09	40.2248	0.82307	36.7814	41.2546			-1.8681	7.77641	0.26519	8.93246	8.29576			-0.09	52.952	0.95937	46.7641	54.4503			-1.86094
-0.08	4.01857	0.34597	4.02301	4.3497			-1.84961	1.09903	0.062217	1.11272	0.975007			-0.08	12.2477	0.44566	11.781	13.3658			-1.84983	2.54668	0.10579	2.76568	2.48568			-0.08	39.881	0.89711	36.8513	41.4449			-1.84931	8.06272	0.2684	9.01974	8.37284			-0.08	53.9019	1.0301	46.8917	54.8223			-1.84219
-0.07	3.7226	0.45591	4.02831	4.36344			-1.83092	1.18323	0.068623	1.12163	0.984358			-0.07	12.7438	0.57041	11.801	13.4266			-1.83115	2.53028	0.10821	2.79186	2.5102			-0.07	38.6648	0.99639	36.9141	41.6186			-1.83063	8.58784	0.28204	9.10677	8.4502			-0.07	53.9226	1.105	47.0055	55.1588			-1.82354
-0.06	3.70377	0.62549	4.03318	4.3763			-1.81234	1.10026	0.064534	1.13049	0.993742			-0.06	12.9233	0.74818	11.8191	13.4824			-1.81256	2.50068	0.088079	2.81792	2.53483			-0.06	39.8421	1.1637	36.9701	41.7761			-1.81205	8.77042	0.27479	9.19354	8.52782			-0.06	52.9502	1.1943	47.1056	55.4586			-1.80501
-0.05	4.20789	0.8145	4.03762	4.38828			-1.79387	0.980435	0.072365	1.13928	1.00316			-0.05	12.6952	0.99903	11.8353	13.5335			-1.79408	2.7282	0.10976	2.84387	2.55955			-0.05	40.1268	1.352	37.0194	41.9173			-1.79357	8.70164	0.29632	9.28001	8.60571			-0.05	51.6304	1.3178	47.1918	55.7205			-1.78657
-0.04	4.2419	1.0676	4.04164	4.39939			-1.77549	1.13145	0.070237	1.14803	1.0126			-0.04	12.193	1.2828	11.8496	13.5797			-1.77571	2.7649	0.12364	2.86969	2.58436			-0.04	39.3998	1.6026	37.0621	42.0422			-1.7752	8.12763	0.27347	9.36619	8.68385			-0.04	50.4461	1.4695	47.2641	55.9436			-1.76824
-0.03	3.13924	1.3776	4.04524	4.40962			-1.75723	1.10453	0.080972	1.15671	1.02208			-0.03	11.7518	1.6444	11.862	13.6209			-1.75744	2.78355	0.10838	2.8954	2.60926			-0.03	39.2525	1.9304	37.0981	42.1504			-1.75693	8.60148	0.28842	9.45204	8.76222			-0.03	51.1138	1.7292	47.3225	56.1268			-1.75001
-0.02	4.10207	1.6525	4.04843	4.41895			-1.73906	1.18461	0.080258	1.16534	1.03158			-0.02	12.0221	1.9244	11.8724	13.6571			-1.73927	2.79003	0.10255	2.92097	2.63425			-0.02	40.0418	2.1974	37.1275	42.2419			-1.73877	9.05531	0.29362	9.53754	8.84082			-0.02	51.9765	1.9188	47.3669	56.2694			-1.73188
-0.01	2.70742	1.9387	4.0512	4.42739			-1.72099	1.17574	0.070155	1.1739	1.0411			-0.01	13.0797	2.2567	11.881	13.6882			-1.7212	2.88508	0.11056	2.94641	2.65931			-0.01	38.8958	2.4992	37.1503	42.3164			-1.7207	8.76717	0.28137	9.62269	8.91963			-0.01	52.6599	2.1405	47.3973	56.3707			-1.71385
0	5.235	1.9896	4.05354	4.43491			-1.70303	1.15275	0.075489	1.18241	1.05066			0	14.7667	2.3296	11.8877	13.7141			-1.70324	2.75235	0.10062	2.97171	2.68445			0	41.9791	2.6015	37.1664	42.3737			-1.70274	8.83754	0.2899	9.70745	8.99865			0	53.6483	2.1439	47.4136	56.4304			-1.69593
0.01	4.86654	1.7938	4.05547	4.44151			-1.68516	1.14928	0.073018	1.19085	1.06023			0.01	13.5722	2.1986	11.8924	13.7349			-1.68537	2.77825	0.11083	2.99687	2.70967			0.01	42.472	2.4166	37.1758	42.4136			-1.68487	9.15864	0.29601	9.79182	9.07785			0.01	56.8124	2.0638	47.4158	56.448			-1.6781
0.02	5.09562	1.6216	4.05697	4.44718			-1.66739	1.24835	0.093984	1.19923	1.06982			0.02	14.4448	1.9282	11.8953	13.7503			-1.6676	2.8251	0.11333	3.02188	2.73495			0.02	43.5444	2.2109	37.1786	42.4362			-1.66711	9.21431	0.31797	9.87578	9.15723			0.02	58.5546	2.041	47.4039	56.4236			-1.66037
0.03	5.19146	1.3598	4.05805	4.45192			-1.64972	1.1548	0.079763	1.20754	1.07944			0.03	11.9238	1.6399	11.8962	13.7604			-1.64993	2.75791	0.10722	3.04674	2.7603			0.03	41.1468	1.8785	37.1746	42.4412			-1.64944	9.50197	0.324	9.95931	9.23678			0.03	59.3824	1.9059	47.378	56.3573			-1.64274
0.04	3.73204	1.0791	4.05871	4.45571			-1.63215	1.25369	0.086246	1.2158	1.08907			0.04	13.6778	1.3128	11.8952	13.7652			-1.63236	2.76885	0.12246	3.07145	2.78571			0.04	42.1762	1.6363	37.1641	42.4288			-1.63187	9.51644	0.32453	10.0424	9.31648			0.04	59.1056	1.7882	47.338	56.2494			-1.62521
0.05	4.19364	0.85771	4.05895	4.45856			-1.61468	1.22493	0.08851	1.22398	1.09872			0.05	14.2193	1.0262	11.8923	13.7647			-1.61488	3.02967	0.12322	3.09599	2.81118			0.05	41.7356	1.3858	37.1468	42.399			-1.6144	9.65064	0.3357	10.125	9.39631			0.05	59.6843	1.6267	47.284	56.1002			-1.60777
0.06	4.09511	0.66148	4.05877	4.46046			-1.5973	1.13863	0.076336	1.2321	1.10839			0.06	13.7039	0.80782	11.8875	13.7588			-1.5975	3.06471	0.12373	3.12038	2.83671			0.06	41.2712	1.1959	37.1229	42.3518			-1.59702	9.28089	0.32247	10.2072	9.47627			0.06	56.5893	1.3533	47.216	55.9106			-1.59044
0.07	4.09835	0.50434	4.05817	4.4614			-1.58002	1.21176	0.0763	1.24016	1.11807			0.07	13.1745	0.64372	11.8808	13.7476			-1.58022	2.96864	0.13379	3.14459	2.86228			0.07	40.2808	1.0636	37.0924	42.2873			-1.57974	9.62854	0.33812	10.2888	9.55634			0.07	56.8477	1.1647	47.1342	55.6813			-1.57319
0.08	4.05483	0.41034	4.05714	4.46139			-1.56283	1.28248	0.090921	1.24814	1.12776			0.08	12.9467	0.55913	11.8721	13.7311			-1.56303	3.04449	0.12766	3.16864	2.8879			0.08	38.775	0.9779	37.0553	42.2057			-1.56256	9.41614	0.34201	10.37	9.63651			0.08	55.7384	1.0137	47.0386	55.4134			-1.55604
0.09	3.96276	0.35403	4.05569	4.46043			-1.54574	1.26692	0.073266	1.25606	1.13746			0.09	12.7982	0.51647	11.8616	13.7094			-1.54594	3.11317	0.11403	3.19252	2.91355			0.09	39.1044	1.0153	37.0115	42.1072			-1.54546	9.61409	0.32915	10.4506	9.71676			0.09	54.3712	0.91842	46.9292	55.1079			-1.53898
0.1	3.88742	0.33104	4.05382	4.45851			-1.52874	1.20428	0.098632	1.26391	1.14717			0.1	12.6253	0.48761	11.8492	13.6824			-1.52893	2.98295	0.12678	3.21621	2.93925			0.1	40.5357	1.0778	36.9612	41.992			-1.52846	10.7176	0.38826	10.5307	9.79708			0.1	54.943	0.91458	46.8063	54.7662			-1.52202
0.11	4.40262	0.2787	4.05153	4.45564			-1.51183	1.24933	0.085443	1.27169	1.15689			0.11	12.9979	0.44798	11.8349	13.6503			-1.51203	2.87385	0.12115	3.23973	2.96497			0.11	41.7815	0.99951	36.9043	41.8605			-1.51156	10.0391	0.35342	10.6102	9.87745			0.11	55.3746	0.91038	46.6698	54.3897			-1.50515
0.12	3.9012	0.25029	4.04883	4.45183			-1.49501	1.35388	0.097198	1.27941	1.16661			0.12	12.6346	0.35134	11.8187	13.6131			-1.49521	3.05132	0.12184	3.26307	2.99072			0.12	39.5536	0.90051	36.841	41.7128			-1.49474	9.9342	0.36094	10.6892	9.95787			0.12	54.1892	0.98873	46.52	53.9799			-1.48837
0.13	4.42061	0.21411	4.0457	4.44707			-1.47829	1.15647	0.082345	1.28705	1.17634			0.13	12.4948	0.31974	11.8006	13.5709			-1.47848	3.30494	0.13686	3.28622	3.0165			0.13	40.2452	0.81598	36.7711	41.5495			-1.47802	9.74518	0.35888	10.7676	10.0383			0.13	53.3047	0.97365	46.357	53.5384			-1.47168
0.14	4.33813	0.21303	4.04215	4.44138			-1.46166	1.29987	0.085745	1.29462	1.18607			0.14	12.5496	0.32002	11.7807	13.5238			-1.46185	3.04346	0.12637	3.30918	3.04229			0.14	40.4688	0.80547	36.6948	41.3707			-1.46139	9.68408	0.34218	10.8454	10.1188			0.14	52.0842	0.93854	46.1809	53.0669			-1.45508
0.15	4.11716	0.2444	4.03819	4.43476			-1.44511	1.30813	0.093168	1.30212	1.19579			0.15	12.6124	0.33295	11.7589	13.4719			-1.44531	3.23953	0.12016	3.33195	3.06809			0.15	40.043	0.87387	36.6122	41.1771			-1.44485	10.4655	0.36435	10.9227	10.1992			0.15	50.9165	0.86041	45.9919	52.5673			-1.43858
0.16	3.81302	0.2252	4.03382	4.42722			-1.42866	1.19923	0.087338	1.30954	1.20552			0.16	12.9409	0.39551	11.7352	13.4153			-1.42885	3.0233	0.12388	3.35453	3.0939			0.16	39.8847	0.92937	36.5232	40.9689			-1.4284	10.7005	0.36849	10.9993	10.2796			0.16	51.1665	0.80247	45.7902	52.0413			-1.42216
0.17	3.95777	0.27287	4.02903	4.41877			-1.41229	1.37587	0.088252	1.3169	1.21524			0.17	12.8306	0.35634	11.7098	13.3541			-1.41249	3.18178	0.12758	3.37691	3.11972			0.17	39.0595	0.97595	36.4278	40.7467			-1.41203	10.2531	0.35049	11.0753	10.36			0.17	51.2177	0.85231	45.576	51.4909			-1.40583
0.18	4.27381	0.22488	4.02382	4.40942			-1.39602	1.30044	0.082885	1.32418	1.22495			0.18	12.4455	0.32287	11.6825	13.2886			-1.39621	3.1757	0.1221	3.39909	3.14553			0.18	39.2779	0.91679	36.3263	40.5109			-1.39576	10.945	0.36419	11.1506	10.4403			0.18	50.0255	0.85787	45.3494	50.9179			-1.38959
0.19	4.11271	0.20826	4.01821	4.39918			-1.37983	1.28096	0.080152	1.33139	1.23466			0.19	12.5769	0.2981	11.6534	13.2187			-1.38002	3.2994	0.13772	3.42107	3.17134			0.19	38.9484	0.82524	36.2186	40.262			-1.37957	10.1787	0.34305	11.2254	10.5206			0.19	50.9142	0.95183	45.1108	50.3242			-1.37343
0.2	4.05354	0.21435	4.01219	4.38807			-1.36372	1.3863	0.08717	1.33853	1.24436			0.2	12.5194	0.32165	11.6225	13.1447			-1.36391	3.29855	0.13655	3.44285	3.19713			0.2	38.3182	0.79863	36.1047	40.0007			-1.36347	10.6377	0.3595	11.2994	10.6008			0.2	50.0637	0.92383	44.8602	49.7117			-1.35736
0.21	3.90171	0.20293	4.00576	4.37609			-1.34771	1.3415	0.080447	1.34559	1.25405			0.21	11.9667	0.33032	11.5898	13.0667			-1.3479	3.4027	0.12532	3.46442	3.22291			0.21	39.0231	0.83957	35.9848	39.7273			-1.34745	10.6562	0.34926	11.3729	10.6809			0.21	49.1433	0.79368	44.598	49.0823			-1.34138
0.22	3.90109	0.25212	3.99893	4.36327			-1.33178	1.21404	0.10376	1.35258	1.26372			0.22	12.9329	0.37715	11.5554	12.9848			-1.33196	3.19064	0.12186	3.48579	3.24866			0.22	39.0554	0.96053	35.8589	39.4425			-1.33152	10.5742	0.37275	11.4456	10.7608			0.22	49.082	0.81017	44.3244	48.4379			-1.32548
0.23	3.50164	0.22848	3.99169	4.34961			-1.31593	1.34984	0.07606	1.3595	1.27338			0.23	12.554	0.32262	11.5192	12.8993			-1.31612	3.5759	0.13104	3.50694	3.27439			0.23	38.4091	0.96374	35.7271	39.1469			-1.31568	11.2914	0.35199	11.5177	10.8407			0.23	47.5659	0.84399	44.0396	47.7803			-1.30967
0.24	4.02479	0.20963	3.98406	4.33514			-1.30017	1.33263	0.080076	1.36634	1.28302			0.24	12.3888	0.3329	11.4813	12.8102			-1.30036	3.28576	0.13406	3.52789	3.30008			0.24	38.0758	0.84319	35.5894	38.841			-1.29992	10.4936	0.34335	11.5891	10.9204			0.24	47.5106	0.92128	43.7439	47.1113			-1.29394
0.25	3.9995	0.18148	3.97602	4.31987			-1.28449	1.33415	0.096418	1.37311	1.29265			0.25	12.0465	0.2941	11.4417	12.7178			-1.28468	3.37676	0.12012	3.54862	3.32573			0.25	37.6981	0.79469	35.446	38.5253			-1.28424	11.1879	0.37261	11.6598	10.9999			0.25	45.4778	0.85665	43.4376	46.4326			-1.2783
0.26	4.0646	0.19524	3.96759	4.30381			-1.2689	1.34126	0.10751	1.3798	1.30225			0.26	12.1079	0.30304	11.4004	12.6222			-1.26908	3.58681	0.1198	3.56914	3.35135			0.26	37.2063	0.84367	35.2968	38.2006			-1.26865	11.4877	0.39092	11.7297	11.0792			0.26	45.8371	0.77259	43.1209	45.7458			-1.26274
0.27	3.84343	0.24024	3.95877	4.287			-1.25339	1.50728	0.10186	1.38642	1.31183			0.27	11.824	0.32249	11.3575	12.5236			-1.25357	3.42169	0.14573	3.58944	3.37691			0.27	36.7912	0.93323	35.1421	37.8672			-1.25314	11.0294	0.37019	11.799	11.1584			0.27	45.2645	0.80213	42.7941	45.0526			-1.24726
0.28	3.98849	0.20056	3.94956	4.26944			-1.23796	1.32082	0.092705	1.39297	1.32138			0.28	11.8724	0.30348	11.3129	12.4222			-1.23814	3.60444	0.12857	3.60952	3.40242			0.28	36.5018	0.85866	34.9818	37.526			-1.23771	10.5368	0.3583	11.8676	11.2373			0.28	42.7838	0.81102	42.4576	44.3545			-1.23186
0.29	3.86334	0.18485	3.93996	4.25115			-1.22261	1.35167	0.094331	1.39943	1.33091			0.29	11.5412	0.2931	11.2666	12.3181			-1.22279	3.62125	0.13086	3.62939	3.42786			0.29	37.9017	0.80951	34.8161	37.1773			-1.22237	10.8418	0.37751	11.9354	11.316			0.29	42.2168	0.83146	42.1116	43.6529			-1.21655
0.3	3.91632	0.20821	3.92998	4.23217			-1.20734	1.33795	0.096979	1.40583	1.3404			0.3	11.3092	0.31861	11.2188	12.2115			-1.20752	3.71832	0.13555	3.64903	3.45325			0.3	37.3208	0.85004	34.6451	36.8219			-1.2071	12.0171	0.39869	12.0025	11.3944			0.3	43.0213	0.79361	41.7565	42.9493			-1.20131
0.31	3.92684	0.24738	3.91961	4.2125			-1.19216	1.43565	0.082824	1.41214	1.34987			0.31	11.3462	0.37368	11.1694	12.1026			-1.19234	3.47026	0.13792	3.66846	3.47856			0.31	36.0468	0.93077	34.4688	36.4602			-1.19192	11.854	0.38118	12.0689	11.4726			0.31	41.6748	0.76704	41.3924	42.2448			-1.18616
0.32	4.13899	0.20431	3.90887	4.19216			-1.17705	1.58223	0.10099	1.41839	1.35931			0.32	11.3893	0.29766	11.1184	11.9915			-1.17723	3.58423	0.14005	3.68766	3.50379			0.32	35.8987	0.8806	34.2873	36.0928			-1.17681	12.3716	0.41853	12.1346	11.5505			0.32	40.7124	0.79563	41.0199	41.5407			-1.17108
0.33	3.74829	0.21149	3.89775	4.17119			-1.16202	1.44573	0.090177	1.42456	1.3687			0.33	11.0665	0.30128	11.0659	11.8785			-1.1622	3.56008	0.15257	3.70664	3.52895			0.33	34.483	0.806	34.1008	35.7203			-1.16178	11.5164	0.3937	12.1995	11.6281			0.33	41.569	0.85602	40.6391	40.8383			-1.15609
0.34	4.12681	0.19989	3.88627	4.1496			-1.14707	1.32371	0.10606	1.43065	1.37807			0.34	11.6288	0.29518	11.0119	11.7637			-1.14725	3.51315	0.15517	3.72539	3.55401			0.34	35.1295	0.84366	33.9094	35.3432			-1.14684	11.1783	0.3969	12.2636	11.7054			0.34	39.815	0.72906	40.2504	40.1384			-1.14117
0.35	4.03667	0.22836	3.87441	4.12742			-1.1322	1.3688	0.095651	1.43667	1.38739			0.35	10.7643	0.33791	10.9565	11.6472			-1.13238	3.69731	0.15341	3.74392	3.57899			0.35	35.2037	0.91596	33.713	34.9621			-1.13197	11.6349	0.40849	12.327	11.7824			0.35	38.9753	0.74331	39.8542	39.4421			-1.12633
0.36	3.55804	0.18369	3.8622	4.10466			-1.11741	1.46809	0.10487	1.44261	1.39667			0.36	11.0229	0.28305	10.8995	11.5292			-1.11758	3.6112	0.12981	3.76223	3.60386			0.36	34.5807	0.81869	33.512	34.5774			-1.11718	12.4662	0.42988	12.3896	11.859			0.36	38.3894	0.80513	39.4508	38.7503			-1.11157
0.37	4.04579	0.19076	3.84962	4.08135			-1.10269	1.49204	0.10201	1.44847	1.40591			0.37	11.1285	0.28802	10.8412	11.4099			-1.10287	3.87582	0.13672	3.78031	3.62863			0.37	33.7756	0.77138	33.3062	34.1897			-1.10246	11.9025	0.41407	12.4515	11.9352			0.37	38.7472	0.78886	39.0405	38.0638			-1.09688
0.38	4.26117	0.21351	3.83669	4.05752			-1.08805	1.3331	0.1028	1.45427	1.41511			0.38	11.1658	0.31133	10.7814	11.2894			-1.08823	3.72767	0.15254	3.79816	3.6533			0.38	33.3912	0.85268	33.096	33.7994			-1.08782	12.1121	0.41987	12.5126	12.0111			0.38	37.5121	0.71546	38.6236	37.3834			-1.08227
0.39	3.81518	0.20702	3.8234	4.03318			-1.07349	1.55858	0.096352	1.45998	1.42426			0.39	11.2782	0.31309	10.7203	11.1679			-1.07366	3.7802	0.16141	3.81578	3.67785			0.39	32.3171	0.83112	32.8813	33.407			-1.07326	13.2663	0.4408	12.573	12.0865			0.39	38.4508	0.80706	38.2005	36.7097			-1.06774
0.4	3.75492	0.19606	3.80977	4.00836			-1.059	1.60235	0.1184	1.46563	1.43336			0.4	11.2494	0.29592	10.6578	11.0456			-1.05917	3.65753	0.15666	3.83318	3.70227			0.4	32.2222	0.77007	32.6623	33.013			-1.05877	11.9527	0.4266	12.6325	12.1616			0.4	36.81	0.79225	37.7716	36.0433			-1.05328
0.41	3.83836	0.22274	3.7958	3.98308			-1.04459	1.46797	0.10087	1.47119	1.4424			0.41	10.8033	0.28637	10.594	10.9225			-1.04476	3.81486	0.14489	3.85035	3.72658			0.41	33.1913	0.90777	32.4391	32.6177			-1.04436	12.1306	0.42774	12.6913	12.2362			0.41	35.5895	0.71817	37.3372	35.3849			-1.0389
0.42	3.97168	0.20695	3.78148	3.95736			-1.03025	1.49205	0.093718	1.47669	1.4514			0.42	10.5274	0.32975	10.529	10.7988			-1.03042	3.79688	0.16116	3.86729	3.75075			0.42	31.1961	0.83636	32.2119	32.2217			-1.03002	12.9544	0.44512	12.7493	12.3104			0.42	34.939	0.74554	36.8977	34.7348			-1.02459
0.43	3.79692	0.16857	3.76683	3.93123			-1.01599	1.53647	0.11003	1.4821	1.46034			0.43	11.023	0.29901	10.4626	10.6746			-1.01615	3.7582	0.14066	3.884	3.77478			0.43	31.306	0.75433	31.9807	31.8252			-1.01576	11.5841	0.42645	12.8066	12.3841			0.43	33.5166	0.71475	36.4533	34.0935			-1.01035
0.44	3.56484	0.21071	3.75185	3.90471			-1.0018	1.51669	0.11927	1.48745	1.46923			0.44	10.4619	0.29013	10.3951	10.5501			-1.00196	3.76586	0.17427	3.90048	3.79868			0.44	31.6406	0.85834	31.7456	31.4287			-1.00157	11.9478	0.45308	12.863	12.4573			0.44	34.1748	0.70551	36.0045	33.4615			-0.99619
0.45	3.94822	0.21018	3.73655	3.87783			-0.98768	1.44494	0.11563	1.49272	1.47806			0.45	9.98559	0.29603	10.3264	10.4254			-0.98784	3.77156	0.13646	3.91674	3.82242			0.45	31.2429	0.86127	31.5068	31.0326			-0.98745	12.2734	0.46063	12.9187	12.53			0.45	32.4972	0.7327	35.5515	32.8389			-0.9821
0.46	4.05354	0.21988	3.72092	3.8506			-0.97363	1.3996	0.11889	1.49791	1.48682			0.46	10.128	0.28195	10.2565	10.3006			-0.9738	3.85202	0.15735	3.93276	3.84601			0.46	31.1907	0.80396	31.2644	30.6371			-0.97341	12.5106	0.47667	12.9736	12.6022			0.46	33.0106	0.77144	35.0948	32.2261			-0.96808
0.47	3.58156	0.20794	3.70498	3.82305			-0.95966	1.48099	0.10415	1.50304	1.49553			0.47	10.2328	0.30516	10.1854	10.1758			-0.95982	3.66766	0.17214	3.94856	3.86945			0.47	30.2144	0.83058	31.0185	30.2426			-0.95943	13.2692	0.47123	13.0277	12.6739			0.47	33.1442	0.70115	34.6347	31.6234			-0.95414
0.48	3.83752	0.20169	3.68872	3.79519			-0.94575	1.5736	0.084408	1.50808	1.50417			0.48	9.99551	0.26689	10.1133	10.0511			-0.94592	3.75866	0.17519	3.96413	3.89272			0.48	30.0475	0.79833	30.7692	29.8494			-0.94553	13.4272	0.45211	13.081	12.7451			0.48	31.1995	0.70342	34.1715	31.0308			-0.94026
0.49	3.75191	0.2325	3.67216	3.76706			-0.93192	1.62463	0.11633	1.51306	1.51274			0.49	10.1725	0.3124	10.0401	9.92664			-0.93208	3.99243	0.15721	3.97947	3.91583			0.49	30.7233	0.84457	30.5167	29.4578			-0.9317	12.8998	0.47148	13.1335	12.8157			0.49	31.2608	0.73247	33.7056	30.4486			-0.92646
0.5	3.73527	0.21905	3.6553	3.73867			-0.91816	1.49865	0.086962	1.51796	1.52125			0.5	10.2835	0.28248	9.9659	9.80249			-0.91832	3.8048	0.16036	3.99458	3.93876			0.5	29.5629	0.81666	30.2611	29.0681			-0.91794	12.3378	0.43527	13.1853	12.8857			0.5	30.7802	0.70507	33.2373	29.8768			-0.91272
0.51	3.5377	0.19675	3.63813	3.71004			-0.90447	1.45699	0.10746	1.52279	1.52969			0.51	9.3244	0.27878	9.89069	9.67873			-0.90463	3.92851	0.18538	4.00946	3.96151			0.51	29.8435	0.78581	30.0025	28.6805			-0.90425	13.1983	0.47126	13.2362	12.9551			0.51	29.6807	0.69833	32.7669	29.3156			-0.89906
0.52	3.79723	0.19872	3.62068	3.68119			-0.89085	1.48962	0.11995	1.52755	1.53806			0.52	9.58946	0.27319	9.8145	9.55547			-0.89101	4.01255	0.16738	4.02412	3.98408			0.52	28.3824	0.77649	29.7411	28.2953			-0.89063	12.751	0.48474	13.2864	13.0239			0.52	29.892	0.65806	32.2948	28.7649			-0.88546
0.53	3.50972	0.20293	3.60294	3.65215			-0.87729	1.60676	0.10619	1.53223	1.54636			0.53	9.72356	0.30862	9.73738	9.43278			-0.87745	4.01916	0.17143	4.03855	4.00647			0.53	28.8303	0.82203	29.4769	27.9126			-0.87708	12.7959	0.46709	13.3358	13.0921			0.53	28.9851	0.69691	31.8213	28.2249			-0.87194
0.54	3.79766	0.2106	3.58492	3.62293			-0.86381	1.48388	0.12397	1.53685	1.55458			0.54	9.64784	0.27583	9.65937	9.31073			-0.86397	3.93004	0.17594	4.05275	4.02866			0.54	28.7509	0.79277	29.2101	27.5327			-0.8636	12.22	0.47778	13.3844	13.1597			0.54	28.6746	0.6748	31.3468	27.6954			-0.85848
0.55	3.74051	0.20517	3.56663	3.59355			-0.85039	1.45505	0.096399	1.54139	1.56272			0.55	9.32178	0.2948	9.58048	9.18939			-0.85055	4.13436	0.16776	4.06673	4.05065			0.55	28.3454	0.80367	28.9408	27.1558			-0.85018	13.7115	0.49106	13.4322	13.2267			0.55	28.2627	0.69885	30.8715	27.1766			-0.84509
0.56	3.8071	0.20336	3.54806	3.56404			-0.83705	1.50078	0.12258	1.54586	1.57079			0.56	9.68273	0.26908	9.50077	9.06884			-0.8372	4.03321	0.18473	4.08048	4.07244			0.56	28.2739	0.76613	28.6692	26.782			-0.83683	13.4832	0.50576	13.4793	13.2929			0.56	26.9119	0.67406	30.3957	26.6682			-0.83177
0.57	3.61726	0.22097	3.52923	3.5344			-0.82376	1.35947	0.13435	1.55026	1.57878			0.57	9.35499	0.28314	9.42025	8.94913			-0.82392	4.37641	0.17878	4.094	4.09402			0.57	27.4469	0.80638	28.3953	26.4116			-0.82355	13.9135	0.53323	13.5255	13.3586			0.57	26.187	0.6571	29.9199	26.1704			-0.81852
0.58	3.80238	0.20325	3.51014	3.50467			-0.81055	1.44338	0.11499	1.55459	1.58668			0.58	9.16386	0.27924	9.33898	8.83032			-0.8107	4.00654	0.18162	4.1073	4.11539			0.58	26.2942	0.755	28.1194	26.0446			-0.81034	13.9547	0.51985	13.571	13.4235			0.58	26.2843	0.65021	29.4442	25.6829			-0.80533
0.59	3.40325	0.22308	3.49079	3.47484			-0.7974	1.58789	0.12064	1.55885	1.59451			0.59	9.20181	0.25781	9.25697	8.71247			-0.79756	3.90762	0.17589	4.12038	4.13654			0.59	27.1559	0.80403	27.8415	25.6811			-0.79719	13.9065	0.51701	13.6157	13.4877			0.59	26.2051	0.66653	28.969	25.2057			-0.79221
0.6	3.51475	0.2202	3.4712	3.44495			-0.78432	1.40605	0.1375	1.56304	1.60225			0.6	9.00727	0.29391	9.17427	8.59561			-0.78447	4.09323	0.19422	4.13324	4.15748			0.6	26.3533	0.77117	27.5617	25.3214			-0.78411	13.9374	0.54174	13.6596	13.5512			0.6	25.119	0.65141	28.4946	24.7387			-0.77915
0.61	3.65113	0.2176	3.45136	3.41501			-0.7713	1.53652	0.12597	1.56715	1.60991			0.61	9.05469	0.29225	9.0909	8.4798			-0.77145	4.17807	0.19371	4.14587	4.17818			0.61	24.7538	0.72773	27.2802	24.9656			-0.77109	13.8869	0.52493	13.7028	13.614			0.61	24.6186	0.63564	28.0213	24.2817			-0.76616
0.62	3.26571	0.21643	3.43128	3.38503			-0.75835	1.46565	0.11982	1.5712	1.61748			0.62	8.75295	0.24607	9.00691	8.36508			-0.7585	4.30818	0.18158	4.15828	4.19866			0.62	25.1246	0.76135	26.9971	24.6136			-0.75814	13.1702	0.51117	13.7451	13.6761			0.62	24.362	0.65266	27.5493	23.8347			-0.75323
0.63	3.43126	0.2297	3.41098	3.35504			-0.74546	1.73229	0.11877	1.57519	1.62496			0.63	8.97038	0.30952	8.92233	8.25148			-0.74561	4.26939	0.19204	4.17047	4.21891			0.63	25.7107	0.76181	26.7125	24.2657			-0.74526	13.5317	0.50666	13.7867	13.7374			0.63	23.782	0.65154	27.079	23.3974			-0.74037
0.64	3.44092	0.18439	3.39045	3.32503			-0.73264	1.62675	0.13078	1.5791	1.63235			0.64	8.87843	0.25225	8.83718	8.13904			-0.73279	4.29413	0.19729	4.18245	4.23892			0.64	26.8941	0.77788	26.4266	23.9218			-0.73243	12.902	0.51005	13.8276	13.7979			0.64	23.4739	0.59948	26.6105	22.9698			-0.72757
0.65	3.51188	0.19712	3.36969	3.29504			-0.71988	1.762	0.12894	1.58294	1.63965			0.65	8.61254	0.25162	8.75151	8.02778			-0.72003	4.38629	0.2013	4.1942	4.25869			0.65	24.4939	0.70971	26.1395	23.5821			-0.71968	13.7545	0.5225	13.8676	13.8577			0.65	22.0646	0.58742	26.1442	22.5516			-0.71484
0.66	3.32107	0.20258	3.34873	3.26507			-0.70718	1.6283	0.14822	1.58672	1.64686			0.66	8.58875	0.28877	8.66535	7.91774			-0.70733	4.27907	0.19496	4.20574	4.27821			0.66	24.171	0.74019	25.8513	23.2466			-0.70698	13.4401	0.53681	13.907	13.9167			0.66	22.0983	0.59432	25.6803	22.1428			-0.70217
0.67	3.2963	0.19771	3.32755	3.23513			-0.69455	1.49461	0.12846	1.59043	1.65397			0.67	8.50912	0.28087	8.57874	7.80894			-0.6947	4.18045	0.16595	4.21706	4.29749			0.67	23.6508	0.72711	25.5621	22.9154			-0.69435	13.4466	0.52805	13.9455	13.975			0.67	22.6371	0.62478	25.2191	21.7432			-0.68956
0.68	3.43117	0.25202	3.30617	3.20525			-0.68198	1.56376	0.13399	1.59407	1.66099			0.68	7.68966	0.25468	8.4917	7.7014			-0.68213	4.41303	0.18085	4.22816	4.31651			0.68	24.3831	0.7847	25.272	22.5884			-0.68178	14.5112	0.55436	13.9833	14.0324			0.68	20.9321	0.62208	24.7607	21.3525			-0.67701
0.69	3.27034	0.18688	3.2846	3.17542			-0.66947	1.48786	0.14165	1.59765	1.66792			0.69	8.17808	0.24347	8.40427	7.59514			-0.66962	4.36077	0.18021	4.23906	4.33528			0.69	22.4391	0.68005	24.9812	22.2658			-0.66927	13.8821	0.55451	14.0203	14.089			0.69	21.1985	0.59323	24.3055	20.9706			-0.66453
0.7	3.12766	0.2181	3.26283	3.14567			-0.65702	1.81409	0.13915	1.60116	1.67474			0.7	8.03529	0.27927	8.31648	7.49017			-0.65717	4.43244	0.16303	4.24973	4.35379			0.7	23.0326	0.75207	24.6898	21.9476			-0.65682	14.1406	0.54488	14.0566	14.1448			0.7	20.8164	0.62067	23.8536	20.5974			-0.6521
0.71	3.1546	0.21029	3.24088	3.11601			-0.64463	1.61421	0.12927	1.60461	1.68147			0.71	7.76981	0.27499	8.22837	7.38651			-0.64478	4.3422	0.18603	4.2602	4.37203			0.71	23.0552	0.74402	24.3979	21.6337			-0.64444	14.1429	0.54056	14.0922	14.1998			0.71	21.6178	0.61403	23.4053	20.2327			-0.63974
0.72	3.12152	0.16416	3.21875	3.08643			-0.63231	1.55676	0.12192	1.60799	1.68811			0.72	7.59932	0.26106	8.13997	7.28417			-0.63245	4.32476	0.174	4.27046	4.39001			0.72	22.6258	0.67759	24.1057	21.3242			-0.63211	14.98	0.54816	14.127	14.2539			0.72	20.299	0.55249	22.9607	19.8763			-0.62744
0.73	3.2979	0.20425	3.19645	3.05697			-0.62004	1.641	0.11128	1.61131	1.69464			0.73	8.10384	0.27407	8.05132	7.18315			-0.62019	4.30146	0.1762	4.2805	4.40773			0.73	22.9078	0.72713	23.8131	21.0191			-0.61985	15.9073	0.54881	14.1611	14.3072			0.73	19.8843	0.55725	22.5201	19.528			-0.6152
0.74	3.13717	0.16591	3.17398	3.02762			-0.60784	1.55665	0.11789	1.61456	1.70107			0.74	7.63145	0.21999	7.96243	7.08347			-0.60798	4.22008	0.18421	4.29034	4.42517			0.74	21.4275	0.64132	23.5205	20.7184			-0.60764	14.1007	0.51785	14.1944	14.3596			0.74	19.2908	0.55627	22.0836	19.1876			-0.60302
0.75	3.1432	0.18626	3.15135	2.99839			-0.59569	1.59227	0.13079	1.61775	1.70739			0.75	7.353	0.25294	7.87336	6.98513			-0.59584	4.40196	0.19195	4.29997	4.44234			0.75	21.0414	0.69648	23.2277	20.4221			-0.5955	14.4933	0.53948	14.227	14.4112			0.75	19.5247	0.56042	21.6515	18.8551			-0.59089
0.76	3.19289	0.18624	3.12857	2.9693			-0.58361	1.75096	0.12037	1.62087	1.71362			0.76	7.53562	0.25894	7.78413	6.88813			-0.58375	4.49729	0.17452	4.3094	4.45923			0.76	20.7629	0.68174	22.9351	20.1302			-0.58342	15.3279	0.53261	14.2589	14.4619			0.76	19.0183	0.52859	21.2239	18.5301			-0.57883
0.77	3.08679	0.16831	3.10564	2.94036			-0.57158	1.60532	0.13768	1.62394	1.71974			0.77	7.15188	0.2043	7.69477	6.79247			-0.57172	4.4611	0.17391	4.31862	4.47584			0.77	20.8585	0.64741	22.6427	19.8426			-0.57139	14.5553	0.53926	14.2901	14.5117			0.77	18.9762	0.5541	20.8009	18.2126			-0.56683
0.78	3.04965	0.22963	3.08256	2.91156			-0.55961	1.72493	0.1438	1.62694	1.72576			0.78	7.01145	0.22805	7.60531	6.69815			-0.55975	4.37264	0.17987	4.32764	4.49217			0.78	20.3439	0.71413	22.3505	19.5594			-0.55942	14.7927	0.54094	14.3205	14.5607			0.78	18.4807	0.57052	20.3828	17.9023			-0.55488
0.79	3.35502	0.20567	3.05935	2.88292			-0.5477	1.58018	0.11449	1.62988	1.73167			0.79	6.93719	0.2603	7.51578	6.60517			-0.54784	4.5819	0.17365	4.33645	4.50822			0.79	20.2541	0.66162	22.0587	19.2805			-0.54751	15.243	0.52785	14.3503	14.6088			0.79	18.3906	0.54609	19.9697	17.5991			-0.54299
0.8	3.13327	0.18403	3.03601	2.85444			-0.53585	1.60728	0.10494	1.63275	1.73748			0.8	6.83438	0.22417	7.42622	6.51353			-0.53599	4.47426	0.20643	4.34507	4.52398			0.8	19.8104	0.6412	21.7675	19.0059			-0.53566	15.4677	0.51649	14.3793	14.656			0.8	17.4906	0.54702	19.5616	17.3029			-0.53116
0.81	3.03353	0.21039	3.01254	2.82614			-0.52405	1.64596	0.12947	1.63557	1.74318			0.81	6.79143	0.25193	7.33666	6.42322			-0.52419	5.0479	0.18826	4.35349	4.53945			0.81	19.0564	0.69848	21.4769	18.7355			-0.52386	15.0566	0.53564	14.4076	14.7022			0.81	17.5272	0.54182	19.1588	17.0134			-0.51939
0.82	3.05738	0.17017	2.98895	2.79802			-0.51231	1.61626	0.13713	1.63833	1.74877			0.82	6.72237	0.23197	7.24712	6.33424			-0.51245	4.87023	0.17156	4.36171	4.55464			0.82	19.3727	0.63	21.1869	18.4694			-0.51213	14.8693	0.54227	14.4353	14.7476			0.82	17.0521	0.49281	18.7614	16.7305			-0.50768
0.83	2.9802	0.17161	2.96525	2.77008			-0.50063	1.78381	0.12157	1.64102	1.75426			0.83	6.7626	0.27161	7.15763	6.24658			-0.50077	4.61695	0.18594	4.36973	4.56953			0.83	19.2495	0.61521	20.8978	18.2075			-0.50045	14.8837	0.51495	14.4622	14.7921			0.83	16.398	0.51765	18.3695	16.4541			-0.49602
0.84	3.06132	0.18596	2.94144	2.74233			-0.48901	1.67046	0.13094	1.64366	1.75963			0.84	6.8912	0.2411	7.06823	6.16023			-0.48914	4.29228	0.18822	4.37757	4.58413			0.84	18.686	0.65236	20.6096	17.9498			-0.48882	15.2467	0.53419	14.4884	14.8357			0.84	15.7578	0.48595	17.9831	16.1839			-0.48441
0.85	3.08424	0.21574	2.91754	2.71477			-0.47744	1.58354	0.12679	1.64624	1.7649			0.85	6.8367	0.26221	6.97894	6.07518			-0.47757	4.4197	0.19393	4.3852	4.59843			0.85	18.8429	0.68817	20.3224	17.6962			-0.47725	13.4648	0.4996	14.514	14.8784			0.85	15.3822	0.48483	17.6025	15.9199			-0.47286
0.86	2.97689	0.16593	2.89354	2.68742			-0.46592	1.6743	0.137	1.64876	1.77006			0.86	7.07269	0.22473	6.88979	5.99143			-0.46606	4.42076	0.20875	4.39265	4.61244			0.86	18.3527	0.58678	20.0363	17.4466			-0.46574	14.1441	0.52262	14.5389	14.9201			0.86	14.681	0.47525	17.2276	15.6618			-0.46137
0.87	2.83579	0.16048	2.86944	2.66027			-0.45446	1.78884	0.12488	1.65122	1.77512			0.87	6.77518	0.21146	6.8008	5.90896			-0.4546	4.66735	0.19706	4.39991	4.62615			0.87	18.7389	0.62355	19.7513	17.2011			-0.45428	15.3792	0.53594	14.5631	14.9609			0.87	15.4583	0.50038	16.8586	15.4096			-0.44993
0.88	2.9905	0.21571	2.84527	2.63332			-0.44306	1.65659	0.13965	1.65363	1.78006			0.88	6.65432	0.25381	6.71202	5.82776			-0.44319	4.4707	0.17703	4.40697	4.63957			0.88	17.7994	0.65375	19.4677	16.9596			-0.44288	14.733	0.54266	14.5867	15.0009			0.88	14.8717	0.50186	16.4955	15.1631			-0.43855
0.89	2.95375	0.201	2.82102	2.6066			-0.43171	1.67137	0.14157	1.65598	1.78489			0.89	6.54551	0.24247	6.62345	5.74782			-0.43184	4.40703	0.19573	4.41386	4.65268			0.89	18.069	0.66155	19.1854	16.722			-0.43153	15.2745	0.55813	14.6096	15.0398			0.89	13.9768	0.45269	16.1384	14.9221			-0.42722
0.9	2.70098	0.17094	2.7967	2.58008			-0.42041	1.57757	0.13899	1.65827	1.78961			0.9	6.26924	0.22553	6.53514	5.66913			-0.42055	4.52442	0.177	4.42055	4.66549			0.9	17.6631	0.60141	18.9045	16.4884			-0.42023	14.906	0.54326	14.6318	15.0779			0.9	15.0908	0.49618	15.7874	14.6865			-0.41595
0.91	2.69652	0.1533	2.77231	2.55379			-0.40917	1.60505	0.14566	1.6605	1.79422			0.91	6.04404	0.2187	6.4471	5.59167			-0.4093	4.32636	0.19497	4.42707	4.67801			0.91	17.4322	0.57399	18.6252	16.2585			-0.40899	16.0385	0.57387	14.6534	15.1151			0.91	14.3936	0.4792	15.4425	14.4562			-0.40473
0.92	2.66077	0.1683	2.74786	2.52772			-0.39798	1.4989	0.13175	1.66268	1.79872			0.92	6.06323	0.25432	6.35936	5.51543			-0.39811	4.70902	0.16434	4.4334	4.69022			0.92	17.2095	0.5997	18.3475	16.0325			-0.3978	15.4462	0.54837	14.6743	15.1513			0.92	15.0569	0.48735	15.1038	14.2311			-0.39356
0.93	2.58775	0.166	2.72336	2.50187			-0.38685	1.73722	0.14299	1.66481	1.80311			0.93	5.99441	0.22749	6.27194	5.44041			-0.38698	4.76957	0.20585	4.43955	4.70213			0.93	17.1363	0.63729	18.0715	15.8102			-0.38667	14.5203	0.53551	14.6946	15.1865			0.93	14.2836	0.44492	14.7712	14.0109			-0.38245
0.94	2.68687	0.16897	2.69881	2.47626			-0.37577	1.69053	0.14202	1.66688	1.80739			0.94	5.88578	0.24191	6.18487	5.36657			-0.3759	4.92568	0.19272	4.44552	4.71374			0.94	16.4967	0.60417	17.7972	15.5916			-0.37559	15.4584	0.54841	14.7143	15.2209			0.94	13.7677	0.43634	14.4449	13.7956			-0.37138
0.95	2.69756	0.16271	2.67422	2.45087			-0.36474	1.66144	0.13605	1.6689	1.81156			0.95	5.9586	0.20173	6.09818	5.29391			-0.36486	4.6858	0.1882	4.45131	4.72504			0.95	16.3175	0.56411	17.5247	15.3767			-0.36456	15.3411	0.54274	14.7333	15.2543			0.95	13.7962	0.44302	14.1248	13.5851			-0.36037
0.96	2.70265	0.16485	2.64959	2.42571			-0.35376	1.87483	0.13507	1.67086	1.81562			0.96	5.69851	0.22341	6.01188	5.22242			-0.35389	4.68405	0.18841	4.45693	4.73605			0.96	15.5768	0.53031	17.2542	15.1653			-0.35358	15.7467	0.54319	14.7517	15.2868			0.96	13.5729	0.44809	13.811	13.3792			-0.34942
0.97	2.63774	0.14882	2.62493	2.40079			-0.34283	1.77564	0.14894	1.67277	1.81957			0.97	5.75803	0.21059	5.926	5.15208			-0.34296	4.46251	0.19968	4.46237	4.74675			0.97	16.0172	0.52907	16.9857	14.9575			-0.34266	15.6884	0.56127	14.7695	15.3184			0.97	13.1587	0.45105	13.5035	13.1779			-0.33851
0.98	2.9042	0.1479	2.60024	2.3761			-0.33196	1.67209	0.12601	1.67463	1.82341			0.98	5.48133	0.19918	5.84056	5.08287			-0.33208	4.56588	0.18957	4.46765	4.75715			0.98	15.4558	0.51232	16.7191	14.7531			-0.33178	15.5166	0.53421	14.7867	15.3491			0.98	12.9885	0.44403	13.2022	12.9809			-0.32766
0.99	2.6091	0.16114	2.57554	2.35165			-0.32113	1.71333	0.12149	1.67644	1.82713			0.99	5.50432	0.1957	5.75558	5.01478			-0.32126	4.49959	0.21152	4.47275	4.76724			0.99	15.4989	0.55529	16.4547	14.5522			-0.32096	15.877	0.53926	14.8033	15.3788			0.99	12.6129	0.43607	12.9072	12.7883			-0.31685
1	2.70635	0.16952	2.55082	2.32743			-0.31036	1.7365	0.14849	1.6782	1.83075			1	5.48248	0.20675	5.67109	4.94779			-0.31049	4.4282	0.19261	4.47768	4.77704			1	15.0966	0.56304	16.1925	14.3547			-0.31019	14.6609	0.54	14.8192	15.4076			1	12.2797	0.41016	12.6185	12.5998			-0.3061
1.01	2.60626	0.18803	2.52609	2.30345			-0.29964	1.66407	0.14579	1.6799	1.83426			1.01	5.30103	0.25024	5.5871	4.88189			-0.29976	4.57211	0.18333	4.48244	4.78653			1.01	15.044	0.60021	15.9325	14.1605			-0.29947	15.3129	0.54988	14.8346	15.4355			1.01	12.5148	0.44228	12.3361	12.4154			-0.2954
1.02	2.56572	0.16115	2.50135	2.27971			-0.28897	1.71184	0.15826	1.68156	1.83766			1.02	5.30919	0.22139	5.50363	4.81706			-0.28909	4.71785	0.21487	4.48704	4.79572			1.02	14.2191	0.56322	15.6747	13.9695			-0.2888	15.7273	0.57755	14.8494	15.4625			1.02	12.1309	0.39623	12.0599	12.2349			-0.28475
1.03	2.61547	0.18451	2.47662	2.25621			-0.27834	1.66359	0.12582	1.68316	1.84095			1.03	5.21833	0.21496	5.4207	4.75328			-0.27847	4.69383	0.21358	4.49148	4.80462			1.03	13.9035	0.56553	15.4193	13.7818			-0.27817	15.9502	0.54767	14.8636	15.4886			1.03	12.2811	0.41934	11.7899	12.0584			-0.27414
1.04	2.36438	0.19132	2.45189	2.23295			-0.26777	1.72187	0.14501	1.68472	1.84413			1.04	5.07644	0.20621	5.33834	4.69055			-0.26789	4.71258	0.21461	4.49575	4.81321			1.04	14.0282	0.57427	15.1663	13.5972			-0.2676	16.1521	0.57845	14.8772	15.5137			1.04	11.7629	0.40706	11.5261	11.8856			-0.26359
1.05	2.36809	0.19102	2.42718	2.20993			-0.25725	1.71797	0.15906	1.68622	1.8472			1.05	4.94282	0.21814	5.25655	4.62884			-0.25737	4.71814	0.20261	4.49986	4.82151			1.05	14.4987	0.58231	14.9157	13.4158			-0.25708	15.4397	0.5773	14.8903	15.538			1.05	11.561	0.41811	11.2684	11.7165			-0.25309
1.06	2.56499	0.14613	2.40248	2.18714			-0.24677	1.62654	0.11524	1.68768	1.85016			1.06	4.56752	0.20255	5.17536	4.56813			-0.2469	4.52706	0.20858	4.50381	4.82951			1.06	13.9215	0.52332	14.6676	13.2374			-0.2466	15.4169	0.53829	14.9028	15.5613			1.06	11.3698	0.3619	11.0169	11.551			-0.24263
1.07	2.26076	0.18248	2.3778	2.1646			-0.23635	1.85143	0.14623	1.68909	1.85302			1.07	5.01081	0.19676	5.09479	4.50842			-0.23647	4.52617	0.22009	4.5076	4.83721			1.07	13.5284	0.55579	14.4221	13.062			-0.23618	15.683	0.57289	14.9147	15.5838			1.07	11.2706	0.40762	10.7714	11.389			-0.23223
1.08	2.46779	0.18071	2.35315	2.14229			-0.22597	1.77916	0.14658	1.69046	1.85577			1.08	4.87999	0.20178	5.01484	4.44969			-0.22609	5.0462	0.19148	4.51124	4.84463			1.08	13.4343	0.54614	14.1791	12.8896			-0.2258	15.7965	0.57589	14.9261	15.6054			1.08	11.3795	0.3982	10.5319	11.2303			-0.22187
1.09	2.36133	0.18688	2.32854	2.12023			-0.21564	1.69532	0.12529	1.69178	1.85841			1.09	4.55113	0.21226	4.93554	4.39192			-0.21576	4.58577	0.19645	4.51473	4.85175			1.09	12.7768	0.54521	13.9387	12.7201			-0.21547	15.9858	0.56933	14.9369	15.626			1.09	11.1862	0.4054	10.2984	11.075			-0.21156
1.1	2.1134	0.15916	2.30396	2.0984			-0.20536	1.74027	0.14365	1.69305	1.86095			1.1	4.87972	0.21431	4.8569	4.33509			-0.20548	4.96959	0.21039	4.51807	4.8586			1.1	13.5329	0.54984	13.701	12.5534			-0.20519	15.0079	0.55501	14.9473	15.6459			1.1	11.3591	0.40059	10.0709	10.923			-0.20129
1.11	2.24218	0.1602	2.27942	2.0768			-0.19512	1.68718	0.16423	1.69428	1.8634			1.11	4.67266	0.22035	4.77894	4.2792			-0.19524	4.62459	0.18946	4.52128	4.86518			1.11	12.9035	0.53812	13.4659	12.3896			-0.19496	14.6501	0.57817	14.9571	15.6649			1.11	10.5506	0.38074	9.84914	10.7741			-0.19108
1.12	2.10755	0.14445	2.25492	2.05545			-0.18494	1.68833	0.13061	1.69548	1.86576			1.12	4.40975	0.18307	4.70166	4.22422			-0.18506	4.95234	0.19992	4.52435	4.87151			1.12	12.1086	0.50331	13.2336	12.2285			-0.18477	15.7464	0.56098	14.9664	15.6832			1.12	11.0022	0.40018	9.6332	10.6283			-0.18091
1.13	2.38157	0.16144	2.23048	2.03433			-0.1748	1.6916	0.17442	1.69664	1.86803			1.13	4.38116	0.1921	4.62508	4.17014			-0.17492	4.76159	0.22788	4.52729	4.8776			1.13	11.9856	0.4865	13.004	12.0701			-0.17463	14.8075	0.56955	14.9753	15.7007			1.13	10.1795	0.39308	9.42298	10.4854			-0.17079
1.14	1.97359	0.15382	2.2061	2.01344			-0.1647	1.71627	0.14687	1.69777	1.87022			1.14	4.49279	0.2007	4.54922	4.11694			-0.16482	4.60273	0.23333	4.53013	4.88348			1.14	12.0489	0.48999	12.7773	11.9143			-0.16454	15.6718	0.56059	14.9837	15.7176			1.14	10.1272	0.42151	9.21842	10.3455			-0.16071
1.15	2.20738	0.16898	2.18177	1.99278			-0.15466	1.81235	0.1409	1.69887	1.87233			1.15	4.49943	0.16973	4.47409	4.06461			-0.15477	4.83222	0.19188	4.53284	4.88912			1.15	12.1668	0.49774	12.5533	11.7612			-0.1545	16.2604	0.52689	14.9917	15.7337			1.15	10.0748	0.42336	9.01944	10.2085			-0.15068
1.16	2.28114	0.14562	2.15751	1.97236			-0.14233	1.68659	0.11536	1.69993	1.87434			1.16	4.22141	0.18092	4.39969	4.01314			-0.14239	4.76713	0.1637	4.53542	4.8945			1.16	11.7829	0.46869	12.3321	11.6106			-0.14225	15.9574	0.43723	14.9992	15.749			1.16	10.1666	0.38333	8.82597	10.0742			-0.14034
1.17	2.15067	0.167	2.13332	1.95217			-0.13	1.72418	0.11506	1.70095	1.87625			1.17	4.09622	0.18535	4.32605	3.96251			-0.13	4.65897	0.15643	4.53785	4.8996			1.17	11.6982	0.49914	12.1139	11.4626			-0.13	15.5176	0.40929	15.0062	15.7635			1.17	10.2048	0.39658	8.63792	9.94266			-0.13
1.18	2.06337	0.17856	2.1092	1.93221			-0.12	1.71675	0.12129	1.70191	1.87805			1.18	3.93677	0.17104	4.25316	3.9127			-0.12	4.72126	0.18227	4.54012	4.90437			1.18	11.4432	0.53928	11.8985	11.317			-0.12	15.404	0.40575	15.0126	15.777			1.18	9.80766	0.39787	8.45522	9.81375			-0.12
1.19	2.0407	0.15529	2.08516	1.91247			-0.11	1.80177	0.12956	1.70282	1.87971			1.19	3.97971	0.18689	4.18104	3.86371			-0.11	4.68036	0.19321	4.54223	4.90881			1.19	11.18	0.48066	11.6859	11.1739			-0.11	16.0097	0.41742	15.0184	15.7895			1.19	9.87471	0.39781	8.27779	9.68742			-0.11
1.2	2.14046	0.15678	2.0612	1.89296			-0.1	1.95853	0.1464	1.70368	1.88126			1.2	3.95089	0.21137	4.1097	3.81551			-0.1	4.72409	0.20591	4.54416	4.9129			1.2	11.2626	0.49746	11.4763	11.0331			-0.1	15.7834	0.4271	15.0237	15.801			1.2	9.2389	0.40564	8.10554	9.56361			-0.1
1.21	2.19545	0.15372	2.03733	1.87368			-0.09	1.87968	0.1853	1.70449	1.88268			1.21	4.01445	0.18782	4.03915	3.7681			-0.09	4.99199	0.25495	4.54593	4.91665			1.21	10.8284	0.47149	11.2697	10.8947			-0.09	15.1859	0.45727	15.0284	15.8115			1.21	8.99839	0.37675	7.93839	9.44225			-0.09
1.22	1.86645	0.17285	2.01355	1.85462			-0.08	2.11361	0.23659	1.70525	1.884			1.22	3.84162	0.20731	3.96939	3.72145			-0.08	4.98832	0.31922	4.54754	4.9201			1.22	10.8758	0.52871	11.0659	10.7586			-0.08	15.36	0.50628	15.0325	15.821			1.22	9.01936	0.39785	7.77625	9.32329			-0.08
1.23	1.93719	0.16007	1.98986	1.83578			-0.07	1.65015	0.33924	1.70596	1.8852			1.23	3.89497	0.19147	3.90044	3.67556			-0.07	5.05402	0.43022	4.54901	4.92325			1.23	11.3073	0.52564	10.8652	10.6247			-0.07	14.8234	0.60085	15.0362	15.8297			1.23	9.08251	0.39999	7.61903	9.20667			-0.07
1.24	1.85613	0.16207	1.96627	1.81716			-0.06	1.20979	0.47588	1.70664	1.8863			1.24	3.8295	0.21142	3.83229	3.63042			-0.06	5.44804	0.58992	4.55034	4.92612			1.24	10.0118	0.48212	10.6673	10.493			-0.06	14.6007	0.73479	15.0393	15.8376			1.24	8.40542	0.39291	7.46663	9.09233			-0.06
1.25	1.82801	0.17921	1.94278	1.79876			-0.05	2.03445	0.61882	1.70727	1.88731			1.25	3.73758	0.14872	3.76497	3.586			-0.05	5.64891	0.7624	4.55153	4.92872			1.25	10.184	0.5261	10.4725	10.3635			-0.05	15.0656	0.8758	15.042	15.8446			1.25	8.88026	0.4121	7.31898	8.98021			-0.05
1.26	1.97939	0.17637	1.91939	1.78057			-0.04	1.70594	0.78123	1.70786	1.88821			1.26	3.70526	0.17998	3.69846	3.5423			-0.04	6.6016	0.95436	4.55259	4.93104			1.26	10.6278	0.51736	10.2806	10.2362			-0.04	14.3305	1.0418	15.0442	15.8508			1.26	9.31543	0.41359	7.17598	8.87027			-0.04
1.27	1.64168	0.16989	1.89612	1.7626			-0.03	2.29506	0.97849	1.70842	1.88902			1.27	3.67179	0.18092	3.63278	3.4993			-0.03	5.95083	1.1807	4.55351	4.93309			1.27	9.49732	0.48173	10.0917	10.1109			-0.03	14.3045	1.2419	15.0459	15.8562			1.27	9.16807	0.42564	7.03752	8.76244			-0.03
1.28	1.8687	0.13935	1.87295	1.74484			-0.02	1.00214	1.1704	1.70893	1.88973			1.28	3.52259	0.22344	3.56793	3.457			-0.02	6.32487	1.4058	4.55431	4.93487			1.28	9.82092	0.45984	9.90572	9.98768			-0.02	14.62	1.4684	15.0471	15.8607			1.28	8.84249	0.36006	6.90354	8.65669			-0.02
1.29	1.48513	0.13695	1.84991	1.72729			-0.01	1.43968	1.3064	1.70941	1.89034			1.29	3.43873	0.16994	3.50392	3.41537			-0.01	5.19896	1.6217	4.55497	4.93638			1.29	10.6156	0.5016	9.72275	9.86647			-0.01	13.0433	1.5943	15.0478	15.8645			1.29	8.39577	0.37468	6.77391	8.55295			-0.01
1.3	1.53662	0.1667	1.82698	1.70995			0	2.29573	1.3237	1.70984	1.89085			1.3	3.46883	0.17996	3.44075	3.37441			0	5.64862	1.6422	4.55549	4.93761			1.3	9.72512	0.49463	9.54275	9.74724			0	14.409	1.6282	15.0481	15.8674			1.3	8.11802	0.40864	6.64856	8.45119			0
1.31	1.80355	0.14817	1.80417	1.69282			0.01	1.87101	1.2121	1.71024	1.89126			1.31	3.34181	0.17856	3.37842	3.33411			0.01	5.05714	1.4949	4.55588	4.93857			1.31	9.72806	0.47885	9.36573	9.62994			0.01	16.7294	1.5555	15.0479	15.8695			1.31	8.26807	0.37729	6.52739	8.35135			0.01
1.32	1.70842	0.13747	1.78149	1.67589			0.02	1.36809	1.044	1.7106	1.89157			1.32	3.15532	0.19246	3.31694	3.29444			0.02	4.71551	1.2753	4.55615	4.93926			1.32	9.81817	0.46563	9.19166	9.51455			0.02	16.0429	1.3602	15.0472	15.8708			1.32	8.05472	0.36037	6.4103	8.25339			0.02
1.33	1.71264	0.14621	1.75894	1.65916			0.03	1.64112	0.87174	1.71091	1.89179			1.33	3.31473	0.18594	3.25631	3.25541			0.03	3.94613	1.0551	4.55627	4.93968			1.33	9.53859	0.48486	9.02055	9.40102			0.03	15.9149	1.1595	15.0461	15.8712			1.33	8.61372	0.38554	6.2972	8.15727			0.03
1.34	1.80465	0.13838	1.73652	1.64264			0.04	1.35429	0.69902	1.71119	1.8919			1.34	2.91691	0.19123	3.19653	3.217			0.04	4.79643	0.84071	4.55627	4.93982			1.34	9.57534	0.45825	8.85239	9.28933			0.04	15.8293	0.97233	15.0444	15.8708			1.34	7.74397	0.35131	6.188	8.06294			0.04
1.35	1.63686	0.13838	1.71424	1.62631			0.05	1.89292	0.5298	1.71143	1.89192			1.35	3.21883	0.19661	3.1376	3.1792			0.05	4.27027	0.65742	4.55613	4.93969			1.35	9.10384	0.45268	8.68717	9.17943			0.05	15.5318	0.78282	15.0423	15.8697			1.35	7.58662	0.35002	6.08259	7.97037			0.05
1.36	1.68187	0.14726	1.69209	1.61018			0.06	2.0222	0.40543	1.71163	1.89184			1.36	3.08917	0.17229	3.07953	3.14199			0.06	4.61066	0.50695	4.55586	4.93929			1.36	9.08558	0.45883	8.52488	9.0713			0.06	15.4254	0.65471	15.0397	15.8677			1.36	7.96496	0.37148	5.9809	7.8795			0.06
1.37	1.57369	0.12846	1.67009	1.59424			0.07	2.05922	0.31091	1.71179	1.89166			1.37	3.19586	0.1666	3.02231	3.10537			0.07	4.40303	0.39957	4.55545	4.93862			1.37	9.21141	0.45307	8.36551	8.9649			0.07	15.7204	0.5736	15.0367	15.8648			1.37	7.52545	0.34765	5.88281	7.7903			0.07
1.38	1.55491	0.16185	1.64823	1.5785			0.08	1.60322	0.25912	1.71191	1.89138			1.38	3.02965	0.18111	2.96594	3.06933			0.08	4.84711	0.32733	4.55491	4.93767			1.38	8.73646	0.47324	8.20903	8.86019			0.08	15.749	0.55257	15.0331	15.8612			1.38	7.1676	0.35717	5.78825	7.70274			0.08
1.39	1.5343	0.1426	1.62651	1.56295			0.09	1.95325	0.21714	1.71199	1.891			1.39	3.01902	0.16238	2.91043	3.03385			0.09	4.77875	0.31067	4.55424	4.93645			1.39	7.92898	0.43336	8.05544	8.75716			0.09	15.9958	0.54275	15.0291	15.8567			1.39	7.35876	0.376	5.69711	7.61677			0.09
1.4	1.60351	0.13227	1.60495	1.54758			0.1	1.84535	0.18901	1.71203	1.89052			1.4	2.91682	0.20934	2.85577	2.99893			0.1	5.08622	0.25966	4.55344	4.93495			1.4	8.82804	0.44746	7.90473	8.65576			0.1	15.856	0.54127	15.0246	15.8514			1.4	7.61391	0.35785	5.60931	7.53237			0.1
1.41	1.41534	0.13543	1.58353	1.5324			0.11	1.85412	0.16137	1.71203	1.88994			1.41	2.83245	0.16662	2.80196	2.96455			0.11	4.71806	0.24019	4.5525	4.93319			1.41	7.97371	0.4088	7.75686	8.55596			0.11	15.2602	0.49609	15.0197	15.8454			1.41	7.08026	0.33757	5.52476	7.44948			0.11
1.42	1.68757	0.14102	1.56227	1.51741			0.12	1.67479	0.14233	1.71199	1.88927			1.42	2.83874	0.17305	2.749	2.93071			0.12	4.89145	0.20312	4.55143	4.93116			1.42	8.10157	0.40942	7.61184	8.45775			0.12	15.6137	0.4546	15.0142	15.8384			1.42	7.0673	0.33469	5.44336	7.36808			0.12
1.43	1.48835	0.12652	1.54116	1.50259			0.13	1.72167	0.12075	1.71192	1.8885			1.43	2.97744	0.16977	2.6969	2.89739			0.13	4.74295	0.18571	4.55023	4.92885			1.43	7.74886	0.42561	7.46962	8.36107			0.13	15.6684	0.41122	15.0083	15.8307			1.43	7.17788	0.32967	5.36504	7.28814			0.13
1.44	1.53687	0.14638	1.52022	1.48796			0.14	1.87804	0.12474	1.7118	1.88763			1.44	2.73346	0.197	2.64563	2.86459			0.14	4.62905	0.1787	4.5489	4.92628			1.44	8.07933	0.43499	7.3302	8.26592			0.14	16.5213	0.41779	15.0019	15.8222			1.44	6.879	0.33886	5.28969	7.20963			0.14
1.45	1.44576	0.13864	1.49943	1.47351			0.15	1.91747	0.13299	1.71164	1.88666			1.45	3.07083	0.19174	2.59521	2.8323			0.15	4.55117	0.18473	4.54743	4.92343			1.45	8.66293	0.46185	7.19355	8.17225			0.15	16.1106	0.43367	14.9951	15.8129			1.45	6.62116	0.34509	5.21723	7.1325			0.15
1.46	1.37155	0.15106	1.47881	1.45923			0.16	1.67606	0.13308	1.71145	1.88559			1.46	2.68772	0.15183	2.54563	2.8005			0.16	4.76534	0.20076	4.54584	4.92032			1.46	7.02703	0.40865	7.05965	8.08005			0.16	15.8078	0.4689	14.9878	15.8027			1.46	7.03478	0.36567	5.14759	7.05673			0.16
1.47	1.60847	0.13545	1.45835	1.44512			0.17	1.64879	0.15301	1.71121	1.88443			1.47	2.5405	0.15115	2.49689	2.7692			0.17	4.77415	0.21009	4.54411	4.91695			1.47	7.50267	0.39906	6.92848	7.98928			0.17	15.6202	0.50491	14.98	15.7918			1.47	6.59022	0.31685	5.08067	6.98229			0.17
1.48	1.49688	0.14137	1.43805	1.43119			0.18	1.59159	0.1393	1.71094	1.88317			1.48	2.30679	0.18487	2.44898	2.73837			0.18	4.63877	0.19577	4.54224	4.9133			1.48	7.46306	0.42075	6.8	7.89992			0.18	15.4436	0.47691	14.9717	15.7801			1.48	6.84695	0.33879	5.01639	6.90916			0.18
1.49	1.42834	0.13226	1.41793	1.41743			0.19	1.88578	0.11341	1.71062	1.88182			1.49	2.44309	0.13795	2.40191	2.70801			0.19	4.71948	0.17809	4.54025	4.9094			1.49	7.17038	0.3936	6.67421	7.81194			0.19	15.3794	0.41495	14.963	15.7676			1.49	6.37238	0.3264	4.95467	6.83729			0.19
1.5	1.29911	0.12722	1.39797	1.40383			0.2	1.79498	0.11772	1.71027	1.88037			1.5	2.40775	0.154	2.35565	2.67812			0.2	4.65681	0.17059	4.53813	4.90523			1.5	7.51029	0.40748	6.55106	7.72532			0.2	15.2995	0.41129	14.9538	15.7542			1.5	7.03447	0.34972	4.89543	6.76667			0.2
1.51	1.32301	0.12773	1.37819	1.3904			0.21	1.73639	0.12365	1.70988	1.87882			1.51	2.2956	0.13589	2.31022	2.64868			0.21	4.68428	0.18458	4.53587	4.9008			1.51	6.39298	0.36829	6.43053	7.64003			0.21	15.698	0.43946	14.9441	15.7402			1.51	6.67374	0.34571	4.83859	6.69727			0.21
1.52	1.41118	0.13226	1.35858	1.37714			0.22	1.63389	0.14038	1.70945	1.87718			1.52	2.4476	0.14845	2.2656	2.61969			0.22	5.04052	0.18979	4.53348	4.89611			1.52	7.00656	0.39284	6.3126	7.55605			0.22	15.2944	0.48993	14.934	15.7253			1.52	6.4417	0.34028	4.78408	6.62905			0.22
1.53	1.06973	0.13811	1.33914	1.36403			0.23	1.70428	0.1404	1.70897	1.87545			1.53	2.31924	0.14843	2.2218	2.59114			0.23	4.62668	0.18706	4.53096	4.89116			1.53	6.63901	0.41937	6.19723	7.47335			0.23	15.1692	0.48516	14.9234	15.7096			1.53	6.04545	0.35233	4.73181	6.562			0.23
1.54	1.21107	0.10956	1.31989	1.35109			0.24	1.73181	0.10858	1.70846	1.87362			1.54	2.30232	0.1901	2.17879	2.56302			0.24	4.67048	0.16116	4.52832	4.88595			1.54	6.7195	0.38598	6.0844	7.39191			0.24	15.6445	0.41696	14.9123	15.6932			1.54	5.90952	0.29557	4.68172	6.49609			0.24
1.55	1.22667	0.11254	1.3008	1.3383			0.25	1.84173	0.11054	1.70791	1.87169			1.55	2.11006	0.15179	2.13659	2.53532			0.25	4.70232	0.15771	4.52554	4.88049			1.55	7.35401	0.41649	5.97408	7.31171			0.25	16.2723	0.40932	14.9008	15.676			1.55	5.92719	0.30989	4.63373	6.4313			0.25
1.56	1.26337	0.12955	1.2819	1.32567			0.26	1.85625	0.12273	1.70732	1.86968			1.56	2.12947	0.1679	2.09518	2.50803			0.26	4.77707	0.16691	4.52263	4.87477			1.56	6.86612	0.39801	5.86624	7.23273			0.26	15.731	0.43083	14.8888	15.6581			1.56	5.94487	0.31872	4.58777	6.3676			0.26
1.57	1.26134	0.15469	1.26318	1.31319			0.27	1.69345	0.12789	1.7067	1.86757			1.57	2.10288	0.14855	2.05456	2.48116			0.27	4.52441	0.18568	4.51959	4.8688			1.57	6.44831	0.41974	5.76085	7.15494			0.27	15.4338	0.46403	14.8764	15.6394			1.57	6.01756	0.34614	4.54377	6.30497			0.27
1.58	1.16168	0.14342	1.24464	1.30087			0.28	1.77068	0.11082	1.70603	1.86537			1.58	2.06129	0.16614	2.01472	2.45468			0.28	4.89751	0.15615	4.51642	4.86259			1.58	6.43754	0.38992	5.65787	7.07832			0.28	15.3398	0.4287	14.8635	15.6199			1.58	5.74041	0.33417	4.50166	6.24338			0.28
1.59	1.15443	0.12281	1.22628	1.2887			0.29	1.72306	0.10644	1.70532	1.86308			1.59	2.06346	0.14101	1.97566	2.4286			0.29	4.78495	0.15276	4.51313	4.85612			1.59	6.61582	0.36757	5.55727	7.00285			0.29	15.05	0.39088	14.8502	15.5998			1.59	5.6518	0.30814	4.46138	6.18283			0.29
1.6	1.07619	0.13731	1.20811	1.27667			0.3	1.72671	0.097052	1.70458	1.86071			1.6	2.17879	0.12976	1.93736	2.40291			0.3	4.73342	0.1576	4.5097	4.84941			1.6	6.35422	0.37242	5.45903	6.92851			0.3	15.2113	0.39487	14.8364	15.5788			1.6	6.0086	0.33636	4.42285	6.12327			0.3
1.61	1.11297	0.11884	1.19012	1.2648			0.31	1.88392	0.10957	1.70379	1.85824			1.61	2.03884	0.13432	1.89982	2.37759			0.31	4.48672	0.15415	4.50615	4.84245			1.61	6.77674	0.36834	5.36311	6.85529			0.31	15.5836	0.43866	14.8221	15.5572			1.61	5.60322	0.29195	4.38603	6.0647			0.31
1.62	1.10672	0.11299	1.17232	1.25306			0.32	1.82096	0.10997	1.70297	1.85568			1.62	2.2719	0.14938	1.86304	2.35265			0.32	4.66295	0.15863	4.50247	4.83526			1.62	6.01935	0.35482	5.26949	6.78315			0.32	15.2271	0.431	14.8074	15.5348			1.62	5.92223	0.29566	4.35084	6.00709			0.32
1.63	1.21674	0.12746	1.1547	1.24147			0.33	1.80787	0.10638	1.70211	1.85303			1.63	1.78734	0.14221	1.82701	2.32808			0.33	4.60414	0.14953	4.49866	4.82782			1.63	6.19856	0.36792	5.17811	6.7121			0.33	15.0157	0.38887	14.7923	15.5117			1.63	5.71306	0.30674	4.31722	5.95043			0.33
1.64	1.1644	0.12576	1.13728	1.23003			0.34	1.75705	0.11546	1.70121	1.8503			1.64	1.94201	0.15341	1.79171	2.30387			0.34	4.5084	0.17081	4.49472	4.82015			1.64	6.20836	0.36482	5.08896	6.64209			0.34	15.3787	0.42229	14.7767	15.4879			1.64	5.47549	0.30292	4.28512	5.89469			0.34
1.65	1.03355	0.10236	1.12004	1.21872			0.35	1.63098	0.11292	1.70027	1.84748			1.65	1.87537	0.15637	1.75715	2.28002			0.35	4.68082	0.17479	4.49066	4.81224			1.65	5.66353	0.33348	5.00201	6.57312			0.35	16.232	0.45834	14.7606	15.4634			1.65	5.45571	0.28585	4.25448	5.83986			0.35
1.66	1.04901	0.12318	1.10299	1.20755			0.36	1.70896	0.10853	1.69929	1.84458			1.66	1.89873	0.1676	1.72331	2.25652			0.36	4.6778	0.15366	4.48647	4.8041			1.66	5.85504	0.36824	4.91721	6.50518			0.36	15.3514	0.41423	14.7441	15.4382			1.66	5.32161	0.29982	4.22525	5.78592			0.36
1.67	1.04603	0.1243	1.08613	1.19652			0.37	1.84619	0.11161	1.69827	1.84159			1.67	1.94383	0.1447	1.69019	2.23336			0.37	4.69769	0.15164	4.48215	4.79573			1.67	5.97173	0.37834	4.83454	6.43824			0.37	16.043	0.41348	14.7272	15.4123			1.67	5.6219	0.31557	4.19736	5.73285			0.37
1.68	1.22995	0.1088	1.06946	1.18563			0.38	1.78589	0.11755	1.69722	1.83852			1.68	1.58642	0.18161	1.65778	2.21054			0.38	4.55233	0.17801	4.47771	4.78713			1.68	5.70804	0.36473	4.75396	6.37228			0.38	15.5993	0.45411	14.7098	15.3857			1.68	5.48812	0.291	4.17077	5.68065			0.38
1.69	1.10295	0.11016	1.05299	1.17487			0.39	1.81578	0.11595	1.69612	1.83536			1.69	1.79403	0.15266	1.62607	2.18806			0.39	4.68411	0.16254	4.47314	4.77831			1.69	5.93535	0.37032	4.67545	6.30731			0.39	15.0229	0.43623	14.692	15.3584			1.69	5.61422	0.30685	4.14543	5.62928			0.39
1.7	1.04904	0.13476	1.03671	1.16424			0.4	1.76717	0.10304	1.69499	1.83213			1.7	1.76615	0.14862	1.59505	2.1659			0.4	4.66227	0.14688	4.46845	4.76926			1.7	5.9667	0.39272	4.59897	6.24329			0.4	15.2587	0.39793	14.6737	15.3305			1.7	5.19972	0.32939	4.1213	5.57875			0.4
1.71	1.00712	0.13975	1.02062	1.15375			0.41	1.7114	0.10071	1.69382	1.82881			1.71	1.59547	0.17533	1.56473	2.14408			0.41	4.61585	0.16299	4.46363	4.76			1.71	5.76769	0.40957	4.5245	6.18022			0.41	14.9764	0.43061	14.655	15.3019			1.71	5.26284	0.3314	4.09831	5.52903			0.41
1.72	1.01806	0.13357	1.00474	1.14338			0.42	1.72839	0.11222	1.69262	1.82541			1.72	1.74245	0.18142	1.5351	2.12258			0.42	4.55254	0.17124	4.45869	4.75052			1.72	5.50959	0.3961	4.452	6.11811			0.42	15.3338	0.44674	14.6359	15.2727			1.72	4.98959	0.31208	4.07643	5.48012			0.42
1.73	0.830154	0.1613	0.989064	1.13316			0.43	1.7433	0.099748	1.69137	1.82193			1.73	1.6716	0.16591	1.50616	2.10141			0.43	4.66922	0.144	4.45363	4.74082			1.73	5.53051	0.43186	4.38149	6.05696			0.43	15.0534	0.39707	14.6164	15.2428			1.73	5.24813	0.36583	4.05562	5.43204			0.43
1.74	0.92696	0.13624	0.97362	1.12309			0.44	1.6831	0.10528	1.69009	1.81837			1.74	1.63472	0.15546	1.47794	2.0806			0.44	4.79362	0.15694	4.44844	4.73092			1.74	5.50505	0.3942	4.31302	5.99685			0.44	14.8674	0.43578	14.5964	15.2123			1.74	5.11041	0.35049	4.03587	5.38484			0.44
1.75	0.958567	0.14698	0.958459	1.1132			0.45	1.6951	0.11584	1.68876	1.81474			1.75	1.67666	0.15775	1.45052	2.06021			0.45	4.49583	0.16588	4.44313	4.72081			1.75	5.75094	0.43822	4.24676	5.93796			0.45	15.2856	0.44807	14.576	15.1812			1.75	4.86217	0.35023	4.01716	5.33865			0.45
1.76	0.884916	0.16952	0.943691	1.10357			0.46	1.68676	0.1029	1.6874	1.81103			1.76	1.65574	0.1727	1.42407	2.04038			0.46	4.37377	0.14509	4.4377	4.71049			1.76	5.72877	0.47308	4.18308	5.88071			0.46	15.1038	0.40391	14.5551	15.1494			1.76	4.94263	0.36541	3.99957	5.29379			0.46
1.77	0.82784	0.13162	0.92951	1.09432			0.47	1.70731	0.10308	1.68601	1.80725			1.77	1.69284	0.20998	1.3989	2.02137			0.47	4.55117	0.15808	4.43215	4.69997			1.77	5.79506	0.4339	4.12271	5.82581			0.47	14.8168	0.42224	14.5339	15.1171			1.77	4.81311	0.34938	3.98322	5.25083			0.47
1.78	1.06213	0.13004	0.916216	1.08564			0.48	1.84975	0.10744	1.68457	1.80339			1.78	1.37902	0.1962	1.3755	2.00357			0.48	4.75168	0.13472	4.42648	4.68925			1.78	5.40183	0.41	4.06676	5.77442			0.48	13.9593	0.40011	14.5122	15.0841			1.78	4.50674	0.33563	3.96833	5.21065			0.48
1.79	0.997518	0.16633	0.904195	1.07779			0.49	1.72653	0.11014	1.6831	1.79946			1.79	1.54776	0.19441	1.3545	1.98749			0.49	4.82147	0.15095	4.42068	4.67833			1.79	5.56515	0.4684	4.01667	5.72799			0.49	15.4509	0.42782	14.4901	15.0506			1.79	4.63393	0.38274	3.95521	5.17437			0.49
1.8	1.0934	0.17736	0.893851	1.07103			0.5	1.67775	0.11036	1.68159	1.79545			1.8	1.44305	0.15563	1.33652	1.97367			0.5	4.59443	0.14878	4.41477	4.66722			1.8	4.6086	0.45557	3.97391	5.68808			0.5	14.5245	0.41408	14.4676	15.0165			1.8	4.65018	0.39051	3.94416	5.1432			0.5
1.81	0.791794	0.15061	0.88549	1.06557			0.51	1.70402	0.099678	1.68004	1.79138			1.81	1.43937	0.17751	1.32207	1.9625			0.51	4.8134	0.14424	4.40874	4.65593			1.81	5.17114	0.47162	3.93958	5.65583			0.51	15.2094	0.40489	14.4447	14.9818			1.81	4.34679	0.35545	3.93536	5.11804			0.51
							0.52	1.64482	0.11671	1.67846	1.78724										0.52	4.66515	0.15081	4.40259	4.64444										0.52	15.7176	0.44861	14.4214	14.9465										0.52
							0.53	1.57811	0.11344	1.67684	1.78302										0.53	4.49615	0.15625	4.39632	4.63277										0.53	15.0915	0.43186	14.3976	14.9107										0.53
							0.54	1.62245	0.11176	1.67518	1.77874										0.54	4.80382	0.1571	4.38993	4.62092										0.54	15.0764	0.42775	14.3735	14.8744										0.54
							0.55	1.61578	0.11732	1.67349	1.77439										0.55	4.65541	0.15928	4.38343	4.6089										0.55	14.7046	0.43151	14.3489	14.8375										0.55
							0.56	1.73989	0.10993	1.67176	1.76998										0.56	4.6265	0.15818	4.37681	4.59669										0.56	15.1269	0.4164	14.324	14.8001										0.56
							0.57	1.76319	0.094388	1.66999	1.76551										0.57	4.64046	0.15779	4.37007	4.58432										0.57	13.9223	0.38502	14.2987	14.7621										0.57
							0.58	1.71713	0.10432	1.66819	1.76096										0.58	4.58594	0.14691	4.36322	4.57178										0.58	14.5345	0.40304	14.2729	14.7237										0.58
							0.59	1.6484	0.11865	1.66635	1.75636										0.59	4.53572	0.15768	4.35626	4.55908										0.59	14.7652	0.42988	14.2468	14.6848										0.59
							0.6	1.69507	0.10283	1.66447	1.7517										0.6	4.33873	0.13857	4.34918	4.54622										0.6	14.9037	0.41129	14.2203	14.6453										0.6
							0.61	1.66453	0.10728	1.66256	1.74698										0.61	4.28955	0.16106	4.34199	4.5332										0.61	14.4377	0.41125	14.1934	14.6055										0.61
							0.62	1.66838	0.10233	1.66061	1.7422										0.62	4.39289	0.14982	4.33468	4.52002										0.62	14.7682	0.41298	14.1661	14.5651										0.62
							0.63	1.73443	0.093986	1.65863	1.73736										0.63	4.46457	0.14194	4.32727	4.50669										0.63	14.5602	0.39847	14.1384	14.5243										0.63
							0.64	1.61531	0.10906	1.65661	1.73246										0.64	4.19891	0.14647	4.31974	4.49322										0.64	14.8333	0.42442	14.1104	14.483										0.64
							0.65	1.68327	0.10241	1.65455	1.72751										0.65	4.38	0.15661	4.31211	4.4796										0.65	14.1927	0.39837	14.082	14.4413										0.65
							0.66	1.79544	0.11152	1.65247	1.72251										0.66	4.25606	0.13962	4.30436	4.46584										0.66	14.4979	0.41424	14.0532	14.3992										0.66
							0.67	1.77318	0.10577	1.65034	1.71745										0.67	4.31203	0.1439	4.29651	4.45194										0.67	14.9421	0.4147	14.0241	14.3566										0.67
							0.68	1.5638	0.10048	1.64818	1.71235										0.68	4.40405	0.15136	4.28854	4.43791										0.68	14.4209	0.41325	13.9945	14.3137										0.68
							0.69	1.72246	0.097405	1.64599	1.70719										0.69	4.32069	0.14253	4.28047	4.42375										0.69	14.6534	0.40477	13.9647	14.2703										0.69
							0.7	1.62041	0.1069	1.64376	1.70198										0.7	4.43156	0.13977	4.2723	4.40946										0.7	14.5996	0.42926	13.9344	14.2266										0.7
							0.71	1.4691	0.11301	1.6415	1.69672										0.71	4.49681	0.15451	4.26402	4.39505										0.71	14.5669	0.43704	13.9038	14.1825										0.71
							0.72	1.50962	0.11087	1.6392	1.69142										0.72	4.31514	0.15641	4.25563	4.38051										0.72	14.5567	0.43332	13.8729	14.138										0.72
							0.73	1.67409	0.093067	1.63687	1.68608										0.73	4.38268	0.15549	4.24714	4.36586										0.73	14.3042	0.41377	13.8416	14.0932										0.73
							0.74	1.6599	0.10002	1.6345	1.68068										0.74	4.37381	0.15234	4.23854	4.35109										0.74	14.1572	0.40442	13.8099	14.048										0.74
							0.75	1.71319	0.10476	1.6321	1.67525										0.75	4.40293	0.15608	4.22985	4.33621										0.75	13.779	0.42178	13.7779	14.0024										0.75
							0.76	1.61451	0.10697	1.62967	1.66977										0.76	4.33456	0.16781	4.22105	4.32123										0.76	13.7566	0.41847	13.7456	13.9566										0.76
							0.77	1.66909	0.09291	1.62721	1.66425										0.77	4.29704	0.14677	4.21215	4.30614										0.77	14.4321	0.40952	13.713	13.9104										0.77
							0.78	1.53397	0.10464	1.62471	1.6587										0.78	4.29513	0.17368	4.20315	4.29095										0.78	13.539	0.4237	13.68	13.8639										0.78
							0.79	1.59431	0.10699	1.62217	1.6531										0.79	4.40972	0.16209	4.19405	4.27566										0.79	13.8236	0.41563	13.6467	13.8171										0.79
							0.8	1.59498	0.093543	1.61961	1.64747										0.8	4.32879	0.13614	4.18485	4.26028										0.8	13.9694	0.40112	13.613	13.77										0.8
							0.81	1.63609	0.11445	1.61701	1.6418										0.81	4.10391	0.13931	4.17556	4.2448										0.81	14.332	0.44244	13.579	13.7227										0.81
							0.82	1.71412	0.10258	1.61438	1.63609										0.82	4.15863	0.14986	4.16617	4.22924										0.82	13.9332	0.41055	13.5447	13.675										0.82
							0.83	1.70154	0.102	1.61172	1.63035										0.83	4.35104	0.14385	4.15668	4.21359										0.83	13.7178	0.39749	13.5101	13.6271										0.83
							0.84	1.64683	0.10138	1.60903	1.62458										0.84	4.4792	0.156	4.1471	4.19786										0.84	13.4176	0.42018	13.4752	13.579										0.84
							0.85	1.65193	0.11446	1.6063	1.61877										0.85	4.19445	0.16383	4.13742	4.18205										0.85	13.0814	0.423	13.44	13.5306										0.85
							0.86	1.70301	0.10487	1.60354	1.61294										0.86	4.25559	0.12845	4.12765	4.16617										0.86	13.3534	0.39698	13.4045	13.4819										0.86
							0.87	1.69938	0.10402	1.60075	1.60708										0.87	4.1254	0.13149	4.11779	4.15021										0.87	13.213	0.39978	13.3687	13.4331										0.87
							0.88	1.79492	0.10768	1.59793	1.60118										0.88	4.2794	0.16287	4.10783	4.13419										0.88	13.7371	0.43163	13.3325	13.384										0.88
							0.89	1.6188	0.1156	1.59508	1.59526										0.89	4.17714	0.15808	4.09779	4.11809										0.89	13.6519	0.44195	13.2961	13.3347										0.89
							0.9	1.69761	0.11231	1.5922	1.58932										0.9	4.32519	0.16072	4.08765	4.10194										0.9	13.1173	0.40497	13.2594	13.2852										0.9
							0.91	1.63476	0.11776	1.58928	1.58335										0.91	4.34457	0.15011	4.07743	4.08572										0.91	13.5317	0.41357	13.2224	13.2356										0.91
							0.92	1.75227	0.10562	1.58634	1.57735										0.92	4.26053	0.14786	4.06712	4.06944										0.92	13.8536	0.42458	13.1851	13.1857										0.92
							0.93	1.72633	0.11289	1.58337	1.57133										0.93	4.14438	0.15254	4.05672	4.05311										0.93	13.0332	0.43401	13.1476	13.1357										0.93
							0.94	1.6468	0.099786	1.58036	1.56529										0.94	4.05723	0.16465	4.04624	4.03673										0.94	14.513	0.44793	13.1097	13.0855										0.94
							0.95	1.48401	0.1125	1.57733	1.55923										0.95	4.17704	0.15936	4.03567	4.0203										0.95	13.4615	0.42787	13.0716	13.0351										0.95
							0.96	1.57335	0.11408	1.57426	1.55315										0.96	4.13634	0.15581	4.02502	4.00383										0.96	12.928	0.4131	13.0333	12.9846										0.96
							0.97	1.5945	0.096508	1.57117	1.54705										0.97	4.163	0.14694	4.01428	3.9873										0.97	13.2197	0.4	12.9946	12.934										0.97
							0.98	1.61311	0.10533	1.56805	1.54093										0.98	4.03464	0.15972	4.00346	3.97074										0.98	12.8893	0.40802	12.9558	12.8832										0.98
							0.99	1.55824	0.11049	1.5649	1.5348										0.99	3.94968	0.15252	3.99256	3.95414										0.99	12.7448	0.42256	12.9166	12.8323										0.99
							1	1.62736	0.11265	1.56172	1.52864										1	3.88959	0.15947	3.98158	3.93751										1	12.8594	0.43885	12.8772	12.7813										1
							1.01	1.58867	0.11913	1.55851	1.52248										1.01	4.07771	0.16739	3.97053	3.92084										1.01	11.8325	0.43874	12.8376	12.7302										1.01
							1.02	1.56926	0.12187	1.55527	1.5163										1.02	4.00862	0.18069	3.95939	3.90414										1.02	13.183	0.466	12.7977	12.679										1.02
							1.03	1.51467	0.12723	1.55201	1.5101										1.03	3.84475	0.1804	3.94817	3.88742										1.03	12.1367	0.44646	12.7575	12.6277										1.03
							1.04	1.52301	0.12524	1.54872	1.5039										1.04	3.84154	0.17449	3.93688	3.87067										1.04	12.9633	0.45412	12.7172	12.5763										1.04
							1.05	1.63923	0.11109	1.5454	1.49768										1.05	3.78756	0.16524	3.92552	3.85389										1.05	12.4783	0.42602	12.6766	12.5248										1.05
							1.06	1.52405	0.12636	1.54205	1.49145										1.06	3.88422	0.14927	3.91408	3.8371										1.06	12.8811	0.44662	12.6357	12.4733										1.06
							1.07	1.58135	0.098724	1.53867	1.48522										1.07	3.89474	0.16944	3.90256	3.82029										1.07	12.2937	0.41078	12.5947	12.4217										1.07
							1.08	1.42104	0.12124	1.53527	1.47897										1.08	3.83407	0.15241	3.89098	3.80346										1.08	12.8073	0.45215	12.5534	12.37										1.08
							1.09	1.61812	0.11387	1.53184	1.47272										1.09	4.03535	0.18205	3.87932	3.78662										1.09	12.5168	0.43725	12.5119	12.3183										1.09
							1.1	1.48802	0.13292	1.52839	1.46646										1.1	3.80626	0.17089	3.86759	3.76977										1.1	11.6037	0.44916	12.4702	12.2666										1.1
							1.11	1.60937	0.11773	1.52491	1.46019										1.11	3.90344	0.16364	3.85579	3.75292										1.11	12.7706	0.44965	12.4283	12.2148										1.11
							1.12	1.67512	0.09581	1.5214	1.45392										1.12	4.09913	0.16369	3.84393	3.73605										1.12	11.9658	0.402	12.3862	12.163										1.12
							1.13	1.49442	0.11895	1.51787	1.44765										1.13	3.76623	0.16504	3.83199	3.71918										1.13	12.1744	0.42494	12.3438	12.1112										1.13
							1.14	1.52053	0.10838	1.51431	1.44137										1.14	3.94048	0.16672	3.81999	3.70231										1.14	12.445	0.41159	12.3013	12.0593										1.14
							1.15	1.5952	0.10257	1.51073	1.43509										1.15	3.65211	0.14381	3.80793	3.68544										1.15	11.7404	0.38777	12.2586	12.0075										1.15
							1.16	1.43462	0.11545	1.50712	1.4288										1.16	3.69297	0.15883	3.7958	3.66857										1.16	12.0781	0.4124	12.2157	11.9556										1.16
							1.17	1.40358	0.12044	1.50349	1.42252										1.17	3.78603	0.15603	3.78361	3.65171										1.17	12.6164	0.43979	12.1726	11.9038										1.17
							1.18	1.5134	0.11381	1.49983	1.41623										1.18	3.75713	0.16429	3.77135	3.63485										1.18	12.2869	0.44137	12.1294	11.8519										1.18
							1.19	1.59342	0.12163	1.49615	1.40995										1.19	3.83874	0.15188	3.75904	3.618										1.19	11.5226	0.4304	12.0859	11.8001										1.19
							1.2	1.41821	0.10831	1.49245	1.40366										1.2	3.6903	0.15854	3.74666	3.60117										1.2	11.8277	0.41061	12.0423	11.7483										1.2
							1.21	1.50069	0.10947	1.48872	1.39738										1.21	3.70609	0.16758	3.73423	3.58434										1.21	11.296	0.40174	11.9985	11.6965										1.21
							1.22	1.45991	0.11499	1.48496	1.3911										1.22	3.80262	0.16907	3.72174	3.56753										1.22	11.5978	0.4298	11.9546	11.6448										1.22
							1.23	1.49759	0.12765	1.48119	1.38483										1.23	3.66767	0.17763	3.70919	3.55073										1.23	11.7217	0.44288	11.9105	11.5931										1.23
							1.24	1.52042	0.1032	1.47739	1.37855										1.24	3.64082	0.16491	3.69658	3.53395										1.24	11.4709	0.39651	11.8662	11.5414										1.24
							1.25	1.36781	0.1141	1.47357	1.37228										1.25	3.44966	0.14594	3.68392	3.51719										1.25	11.8503	0.42223	11.8218	11.4898										1.25
							1.26	1.53726	0.11441	1.46972	1.36602										1.26	3.50573	0.16345	3.67121	3.50045										1.26	10.7324	0.40073	11.7772	11.4383										1.26
							1.27	1.38824	0.11651	1.46586	1.35976										1.27	3.5727	0.16251	3.65844	3.48373										1.27	11.4893	0.41007	11.7325	11.3868										1.27
							1.28	1.48024	0.1198	1.46197	1.35351										1.28	3.52253	0.15927	3.64562	3.46704										1.28	11.3034	0.40968	11.6876	11.3353										1.28
							1.29	1.41372	0.12001	1.45806	1.34727										1.29	3.82201	0.14299	3.63275	3.45037										1.29	11.2675	0.4185	11.6426	11.284										1.29
							1.3	1.4114	0.11112	1.45413	1.34103										1.3	3.69238	0.16044	3.61983	3.43374										1.3	11.3025	0.40035	11.5975	11.2327										1.3
							1.31	1.50491	0.11639	1.45018	1.3348										1.31	3.53508	0.16092	3.60686	3.41713										1.31	11.5249	0.41465	11.5523	11.1815										1.31
							1.32	1.3236	0.10436	1.44621	1.32858										1.32	3.30253	0.15942	3.59385	3.40055										1.32	11.4988	0.40696	11.5069	11.1304										1.32
							1.33	1.32562	0.11567	1.44221	1.32237										1.33	3.61829	0.15342	3.58078	3.384										1.33	10.7509	0.4089	11.4614	11.0793										1.33
							1.34	1.47536	0.11166	1.4382	1.31617										1.34	3.59795	0.15626	3.56768	3.36748										1.34	10.7676	0.40197	11.4158	11.0284										1.34
							1.35	1.45024	0.11616	1.43416	1.30998										1.35	3.51163	0.15421	3.55452	3.351										1.35	10.5619	0.40175	11.3701	10.9775										1.35
							1.36	1.45945	0.11458	1.43011	1.3038										1.36	3.39723	0.15854	3.54133	3.33456										1.36	11.3326	0.41299	11.3242	10.9268										1.36
							1.37	1.53739	0.10396	1.42604	1.29763										1.37	3.52255	0.16558	3.52809	3.31815										1.37	11.4778	0.40035	11.2783	10.8761										1.37
							1.38	1.27791	0.11152	1.42194	1.29148										1.38	3.1991	0.16139	3.51481	3.30178										1.38	11.1638	0.41232	11.2322	10.8256										1.38
							1.39	1.46629	0.11089	1.41783	1.28534										1.39	3.32883	0.1618	3.50149	3.28546										1.39	11.0074	0.39886	11.1861	10.7752										1.39
							1.4	1.55123	0.12317	1.4137	1.2792										1.4	3.25561	0.15385	3.48813	3.26917										1.4	10.3499	0.40435	11.1399	10.7249										1.4
							1.41	1.45779	0.11782	1.40955	1.27309										1.41	3.41823	0.1758	3.47474	3.25292										1.41	10.4614	0.40052	11.0935	10.6747										1.41
							1.42	1.42263	0.10299	1.40539	1.26698										1.42	3.33173	0.13515	3.4613	3.23672										1.42	10.7897	0.3886	11.0471	10.6246										1.42
							1.43	1.27877	0.12356	1.4012	1.26089										1.43	3.295	0.15864	3.44783	3.22056										1.43	10.3658	0.41182	11.0006	10.5747										1.43
							1.44	1.33352	0.11	1.397	1.25482										1.44	3.46069	0.15038	3.43433	3.20445										1.44	10.8175	0.40157	10.9541	10.5249										1.44
							1.45	1.33916	0.10232	1.39278	1.24876										1.45	3.31252	0.15071	3.42079	3.18839										1.45	10.5397	0.3801	10.9074	10.4752										1.45
							1.46	1.33679	0.10491	1.38854	1.24272										1.46	3.49013	0.15239	3.40722	3.17237										1.46	11.1473	0.40461	10.8607	10.4256										1.46
							1.47	1.38652	0.11359	1.38429	1.23669										1.47	3.35504	0.15289	3.39361	3.1564										1.47	10.724	0.41183	10.814	10.3763										1.47
							1.48	1.1959	0.11705	1.38002	1.23068										1.48	3.31727	0.16864	3.37998	3.14048										1.48	11.0394	0.41917	10.7671	10.327										1.48
							1.49	1.29841	0.11022	1.37573	1.22468										1.49	3.38725	0.15256	3.36632	3.12461										1.49	10.5199	0.39202	10.7202	10.2779										1.49
							1.5	1.44685	0.11244	1.37143	1.2187										1.5	3.18375	0.16489	3.35262	3.10879										1.5	10.2657	0.37944	10.6733	10.2289										1.5
							1.51	1.46849	0.12268	1.36711	1.21274										1.51	3.23232	0.13115	3.3389	3.09303										1.51	10.2094	0.39164	10.6263	10.1801										1.51
							1.52	1.30094	0.1141	1.36277	1.2068										1.52	3.12131	0.15357	3.32516	3.07731										1.52	10.208	0.39217	10.5792	10.1315										1.52
							1.53	1.32691	0.11598	1.35843	1.20088										1.53	3.39962	0.14761	3.31139	3.06166										1.53	10.6776	0.40656	10.5322	10.083										1.53
							1.54	1.32212	0.10631	1.35406	1.19497										1.54	3.23042	0.14312	3.29759	3.04605										1.54	9.77226	0.38483	10.485	10.0346										1.54
							1.55	1.36047	0.11487	1.34968	1.18909										1.55	3.11602	0.16311	3.28377	3.03051										1.55	10.5307	0.40645	10.4379	9.98646										1.55
							1.56	1.24947	0.12742	1.34529	1.18322										1.56	3.36478	0.15929	3.26993	3.01502										1.56	10.4712	0.42012	10.3907	9.93845										1.56
							1.57	1.2764	0.11171	1.34088	1.17737										1.57	3.091	0.1594	3.25607	2.99958										1.57	10.0294	0.39479	10.3435	9.8906										1.57
							1.58	1.39833	0.12592	1.33646	1.17154										1.58	3.11137	0.14559	3.24219	2.98421										1.58	9.90951	0.39885	10.2962	9.84293										1.58
							1.59	1.39584	0.11148	1.33203	1.16573										1.59	3.05932	0.15812	3.22828	2.96889										1.59	9.89942	0.38683	10.249	9.79543										1.59
							1.6	1.27205	0.11663	1.32758	1.15994										1.6	3.01711	0.14521	3.21437	2.95363										1.6	10.3913	0.40341	10.2017	9.7481										1.6
							1.61	1.14624	0.12012	1.32312	1.15418										1.61	3.0371	0.15495	3.20043	2.93844										1.61	10.0361	0.40881	10.1544	9.70095										1.61
							1.62	1.29093	0.12728	1.31865	1.14843										1.62	2.95769	0.16542	3.18648	2.9233										1.62	9.60693	0.41547	10.1071	9.65398										1.62
							1.63	1.37842	0.1266	1.31417	1.1427										1.63	3.08276	0.17045	3.17251	2.90822										1.63	9.63099	0.41238	10.0598	9.60718										1.63
							1.64	1.15467	0.10475	1.30967	1.137										1.64	2.7851	0.15098	3.15853	2.89321										1.64	9.30816	0.3823	10.0125	9.56057										1.64
							1.65	1.15622	0.12395	1.30516	1.13132										1.65	2.91753	0.17128	3.14454	2.87826										1.65	9.25151	0.40476	9.96524	9.51414										1.65
							1.66	1.11995	0.12133	1.30064	1.12565										1.66	2.94128	0.16141	3.13053	2.86337										1.66	9.05729	0.40096	9.91796	9.46789										1.66
							1.67	1.407	0.10568	1.29611	1.12002										1.67	2.87712	0.15388	3.11651	2.84855										1.67	9.40177	0.37986	9.87068	9.42184										1.67
							1.68	1.25658	0.11303	1.29157	1.1144										1.68	2.95303	0.15114	3.10249	2.83378										1.68	9.54038	0.40052	9.82342	9.37597										1.68
							1.69	1.29543	0.11737	1.28702	1.10881										1.69	2.76599	0.1634	3.08846	2.81909										1.69	8.99732	0.39183	9.77618	9.33029										1.69
							1.7	1.17798	0.12449	1.28246	1.10323										1.7	2.70658	0.14827	3.07441	2.80446										1.7	8.90543	0.40141	9.72896	9.28481										1.7
							1.71	1.20495	0.11865	1.27789	1.09769										1.71	2.9589	0.16803	3.06037	2.78989										1.71	9.73848	0.41123	9.68177	9.23952										1.71
							1.72	1.17215	0.12734	1.27331	1.09216										1.72	2.83389	0.14105	3.04631	2.77539										1.72	9.40064	0.41002	9.63461	9.19442										1.72
							1.73	1.23043	0.11601	1.26872	1.08666										1.73	2.92206	0.15534	3.03226	2.76096										1.73	8.97209	0.38967	9.58748	9.14952										1.73
							1.74	1.06993	0.12377	1.26412	1.08118										1.74	2.83328	0.13436	3.0182	2.74659										1.74	8.89539	0.39621	9.54039	9.10483										1.74
							1.75	1.28997	0.12972	1.25951	1.07573										1.75	2.79214	0.14342	3.00414	2.73229										1.75	8.77173	0.39966	9.49334	9.06033										1.75
							1.76	1.24193	0.12083	1.25489	1.0703										1.76	2.69951	0.13758	2.99008	2.71806										1.76	9.12723	0.40242	9.44634	9.01603										1.76
							1.77	1.1379	0.12332	1.25027	1.06489										1.77	2.6501	0.1572	2.97602	2.7039										1.77	8.70454	0.38857	9.39939	8.97194										1.77
							1.78	1.20356	0.11785	1.24564	1.05951										1.78	2.75281	0.15656	2.96196	2.68981										1.78	8.73515	0.38191	9.3525	8.92806										1.78
							1.79	1.01832	0.12132	1.241	1.05415										1.79	2.72859	0.14964	2.9479	2.67578										1.79	8.65517	0.3923	9.30566	8.88438										1.79
							1.8	1.27217	0.12976	1.23636	1.04882										1.8	2.68077	0.1581	2.93386	2.66183										1.8	8.57665	0.39831	9.25889	8.84092										1.8
							1.81	1.20807	0.14051	1.23171	1.04352										1.81	2.51316	0.15862	2.91981	2.64795										1.81	8.38174	0.41075	9.21219	8.79766										1.81
							1.82	1.08341	0.12306	1.22706	1.03824										1.82	2.54861	0.14062	2.90578	2.63414										1.82	8.20346	0.39732	9.16556	8.75463										1.82
							1.83	1.09266	0.11699	1.2224	1.03298										1.83	2.47988	0.15728	2.89175	2.6204										1.83	8.41259	0.39544	9.11902	8.71181										1.83
							1.84	1.10045	0.13482	1.21773	1.02776										1.84	2.65093	0.16937	2.87774	2.60674										1.84	8.46109	0.40991	9.07256	8.66922										1.84
							1.85	1.09393	0.12946	1.21307	1.02256										1.85	2.39559	0.16411	2.86375	2.59316										1.85	8.22525	0.3945	9.02622	8.62687										1.85
							1.86	1.00524	0.11671	1.2084	1.01739										1.86	2.67052	0.16193	2.84978	2.57967										1.86	8.45003	0.38535	8.98001	8.58478										1.86
							1.87	1.12017	0.11579	1.20375	1.01227										1.87	2.57543	0.16045	2.83586	2.56628										1.87	7.71616	0.36362	8.93402	8.54302										1.87
							1.88	1.07114	0.12084	1.19912	1.0072										1.88	2.50035	0.15822	2.82206	2.55306										1.88	8.25271	0.3881	8.88844	8.50176										1.88
							1.89	0.998993	0.12603	1.19456	1.00223										1.89	2.28209	0.17566	2.80847	2.5401										1.89	7.64917	0.38549	8.84362	8.4613										1.89
							1.9	1.21302	0.11812	1.19013	0.997436										1.9	2.5505	0.1658	2.7953	2.52758										1.9	8.13198	0.37842	8.80021	8.42222										1.9
							1.91	0.971191	0.12591	1.18594	0.992913										1.91	2.54587	0.17338	2.78284	2.51578										1.91	8.12565	0.3973	8.7592	8.38539										1.91
							1.92	1.03227	0.12129	1.18211	0.988804										1.92	2.40729	0.16613	2.7715	2.50506										1.92	8.10482	0.38922	8.72187	8.35193										1.92
							1.93	0.955214	0.13882	1.1788	0.985252										1.93	2.38623	0.15784	2.76167	2.4958										1.93	8.22623	0.41004	8.68955	8.32302										1.93
							1.94	0.935538	0.12163	1.1761	0.98237										1.94	2.29951	0.16136	2.75369	2.48829										1.94	8.09601	0.39472	8.6633	8.29955										1.94
[truncated: 14 more columns]

## Sheet: Fig. 3a
Q	8.5 bar - Gaussian HWHM	8.5 bar - Gaussian HWHM error	19 bar - Gaussian HWHM	19 bar - Gaussian HWHM error	25 bar - Gaussian HWHM	25 bar - Gaussian HWHM error	30 bar - Gaussian HWHM	30 bar - Gaussian HWHM error	40 bar - Gaussian HWHM	40 bar - Gaussian HWHM error	41.5 bar - Gaussian HWHM	41.5 bar - Gaussian HWHM error	46 bar - Gaussian HWHM	46 bar - Gaussian HWHM error	51.5 bar - Gaussian HWHM	51.5 bar - Gaussian HWHM error			Q	8.5 bar - fit Gaussian HWHM	19 bar - fit Gaussian HWHM	25 bar - fit Gaussian HWHM	30 bar - fit Gaussian HWHM	40 bar - fit Gaussian HWHM	41.5 bar - fit Gaussian HWHM	46 bar - fit Gaussian HWHM	51.5 bar - fit Gaussian HWHM
(Å-1)	(meV)	(meV)	(meV)	(meV)	(meV)	(meV)	(meV)	(meV)	(meV)	(meV)	(meV)	(meV)	(meV)	(meV)	(meV)	(meV)			(Å-1)	(meV)	(meV)	(meV)	(meV)	(meV)	(meV)	(meV)	(meV)
0.4	0.930185	0.00541858	0.886305	0.00325698	0.85888	0.00238874	0.836179	0.0025491	0.783979	0.00201714	0.742682	0.00219909	0.702686	0.00172794	0.641569	0.00138052			0	0	0	0	0	0	0	0	0
0.5	1.13773	0.00478278	1.0934	0.0029816	1.07588	0.00227123	1.05543	0.00250081	1.00324	0.00207237	0.962535	0.00236515	0.907927	0.00188862	0.851457	0.00162179			1.55	3.5767	3.50426	3.45959	3.37512	3.25079	3.03142	3.12507	2.9035
0.6	1.34745	0.0055983	1.31095	0.00359666	1.29789	0.00278147	1.27486	0.00308061	1.22285	0.00260818	1.17554	0.00302116	1.11303	0.00245889	1.05156	0.00212172
0.7	1.57909	0.0112327	1.54224	0.00703504	1.52589	0.0035988	1.50454	0.00400689	1.44904	0.00345525	1.39846	0.00400851	1.33189	0.00326208	1.25357	0.0027973
0.8	1.85019	0.0142377	1.79663	0.00883043	1.77043	0.00667249	1.75491	0.00743494	1.68327	0.00616072	1.65214	0.00556985	1.57446	0.00453819	1.479	0.00388159
0.9	2.08543	0.0168162	2.04253	0.010565	2.02346	0.00816009	1.99466	0.00900914	1.9294	0.0075501	1.87284	0.00879328	1.79263	0.00708452	1.70447	0.00584489
1	2.34617	0.0193259	2.35026	0.0127319	2.3095	0.00966289	2.26438	0.0104302	2.2326	0.00919038	2.14852	0.0105821	2.057	0.00901013	1.9277	0.00729406
1.1	2.62533	0.0154987	2.57156	0.0104114	2.52977	0.00843096	2.48488	0.00974759	2.37612	0.00882952	2.29354	0.0108587	2.20764	0.00960899	2.10817	0.00972872
1.2	2.81311	0.0214337	2.70157	0.0140017	2.67366	0.0113229	2.63324	0.0130137	2.49966	0.0114024	2.38387	0.0136757	2.30332	0.0121205	2.21104	0.0127461
1.3	2.9288	0.0251774	2.88891	0.0168013	2.87489	0.0137728	2.74415	0.0152357	2.69207	0.0135263	2.59358	0.0162599	2.46212	0.0146215	2.40536	0.0164612
1.4	3.21811	0.031267	3.12972	0.0207007	3.09117	0.016608	2.96829	0.0183555	2.85453	0.0161911	2.77226	0.0199268	2.6978	0.0185895	2.63866	0.0209961
1.5	3.43744	0.0391432	3.41105	0.0268984	3.3552	0.0218315	3.29072	0.0246476	3.14959	0.0218876	2.97572	0.0254322	3.02824	0.0261765	2.89115	0.0279646

## Sheet: Fig. 3b
Q	67.5 bar - Lorentzian HWHM	67.5 bar - Lorentzian HWHM error	75.5 bar - Lorentzian HWHM	75.5 bar - Lorentzian HWHM error	97 bar - Lorentzian HWHM	97 bar - Lorentzian HWHM error	197 bar - Lorentzian HWHM	197 bar - Lorentzian HWHM error	349 bar - Lorentzian HWHM	349 bar - Lorentzian HWHM error	400 bar - Lorentzian HWHM	400 bar - Lorentzian HWHM error	650 bar - Lorentzian HWHM	650 bar - Lorentzian HWHM error	1275 bar - Lorentzian HWHM	1275 bar - Lorentzian HWHM error	2450 bar - Lorentzian HWHM	2450 bar - Lorentzian HWHM error			Q	67.5 bar - fit Lorentzian HWHM	75.5 bar - fit Lorentzian HWHM	97 bar - fit Lorentzian HWHM	197 bar - fit Lorentzian HWHM	349 bar - fit Lorentzian HWHM	400 bar - fit Lorentzian HWHM	650 bar - fit Lorentzian HWHM	1275 bar - fit Lorentzian HWHM	2450 bar - fit Lorentzian HWHM
(Å-1)	(meV)	(meV)	(meV)	(meV)	(meV)	(meV)	(meV)	(meV)	(meV)	(meV)	(meV)	(meV)	(meV)	(meV)	(meV)	(meV)	(meV)	(meV)			(Å-1)	(meV)	(meV)	(meV)	(meV)	(meV)	(meV)	(meV)	(meV)	(meV)
0.4	0.36094	0.0010177	0.334739	0.00135407	0.295397	0.000800782	0.230676	0.000749596	0.18616	0.000714766	0.181389	0.000444317	0.149182	0.000420779	0.105908	0.000396161	0.0699532	0.000318029			0	0	0	0	0	0	0	0	0	0
0.5	0.50869	0.00218533	0.472462	0.00287578	0.428036	0.00160136	0.337235	0.00143098	0.273971	0.00130958	0.269903	0.000782747	0.224127	0.000721662	0.161752	0.000665979	0.108507	0.000516316			0.00778894	0.000143849	0.000133762	0.000116007	8.8853e-05	7.12068e-05	6.98816e-05	5.73755e-05	4.09011e-05	2.71411e-05
0.6	0.671169	0.00271301	0.632428	0.00367802	0.580306	0.0020657	0.461749	0.00188543	0.382161	0.00175788	0.377917	0.00103167	0.315937	0.000961707	0.230448	0.000904059	0.155545	0.00072009			0.0155779	0.00057533	0.000534988	0.000463992	0.000355391	0.000284815	0.000279514	0.000229494	0.0001636	0.000108562
0.7	0.855372	0.0033163	0.807038	0.00452211	0.748314	0.00254849	0.607293	0.00239087	0.50685	0.00226793	0.502405	0.00129868	0.420285	0.00121863	0.310122	0.00116131	0.211831	0.000919266			0.0233668	0.00129425	0.0012035	0.00104384	0.00079955	0.000640787	0.00062886	0.000516331	0.000368084	0.000244258
0.8	1.05858	0.0043253	0.989287	0.00585469	0.92937	0.00338998	0.757553	0.00320142	0.65192	0.00313856	0.637043	0.00174458	0.541319	0.0016737	0.398667	0.00161788	0.273734	0.00129613			0.0311558	0.00230027	0.00213901	0.00185536	0.00142122	0.00113906	0.00111786	0.000917845	0.000654332	0.000434217
0.9	1.22339	0.00519878	1.15604	0.00718914	1.1004	0.00435676	0.908137	0.00420698	0.781344	0.00414231	0.759499	0.00233802	0.643884	0.00221702	0.479498	0.00213986	0.32653	0.00166239			0.0389447	0.00359296	0.00334109	0.00289828	0.00222026	0.00177955	0.00174643	0.00143398	0.00102231	0.000678427
1	1.48995	0.00681179	1.41048	0.00959134	1.32772	0.0058025	1.11131	0.00559903	0.95459	0.00539943	0.92866	0.00303148	0.79436	0.00287441	0.592607	0.00270873	0.404778	0.00205092			0.0467337	0.0051717	0.00480923	0.00417227	0.00319648	0.00256214	0.00251445	0.00206466	0.00147199	0.000976868
1.1	1.70901	0.00905109	1.60311	0.012517	1.57064	0.00791774	1.3175	0.00746693	1.11439	0.00694259	1.10151	0.00393933	0.941674	0.00363692	0.702148	0.00332177	0.484642	0.00246722			0.0545226	0.00703581	0.00654278	0.00567691	0.00434964	0.0034867	0.00342179	0.0028098	0.00200332	0.00132952
1.2	1.86136	0.0109102	1.72624	0.014838	1.71146	0.00987812	1.45657	0.00928313	1.25914	0.00873723	1.23403	0.00498745	1.05585	0.00462316	0.800741	0.00423403	0.558293	0.00312583			0.0623116	0.00918442	0.00854097	0.00741171	0.00567947	0.00455307	0.0044683	0.00366929	0.00261624	0.00173636
1.3	2.04244	0.0138172	1.92664	0.0189067	1.89378	0.0128423	1.64219	0.0123004	1.4442	0.0119508	1.40665	0.00666842	1.21534	0.00615994	0.920561	0.00552001	0.648626	0.00402716			0.0701005	0.0116166	0.0108029	0.00937609	0.00718565	0.00576106	0.00565379	0.00464301	0.0033107	0.00219734
																					0.0778894	0.0143312	0.0133277	0.0115694	0.00886783	0.00711046	0.00697804	0.00573081	0.00408661	0.00271245
																					0.0856784	0.017327	0.0161141	0.013991	0.0107256	0.00860104	0.00844084	0.00693256	0.0049439	0.00328164
																					0.0934673	0.0206027	0.019161	0.01664	0.0127585	0.0102325	0.0100419	0.00824806	0.00588248	0.00390487
																					0.101256	0.0241568	0.022467	0.0195156	0.0149661	0.0120047	0.011781	0.00967715	0.00690225	0.0045821
																					0.109045	0.0279877	0.0260308	0.0226169	0.0173479	0.0139171	0.0136578	0.0112196	0.00800311	0.00531327
																					0.116834	0.0320938	0.0298507	0.0259428	0.0199032	0.0159696	0.015672	0.0128752	0.00918495	0.00609832
																					0.124623	0.0364732	0.0339251	0.0294923	0.0226315	0.0181617	0.0178232	0.0146438	0.0104476	0.00693721
																					0.132412	0.0411239	0.0382523	0.0332642	0.0255322	0.020493	0.020111	0.016525	0.011791	0.00782988
																					0.140201	0.046044	0.0428305	0.0372574	0.0286045	0.0229633	0.0225351	0.0185186	0.013215	0.00877624
																					0.14799	0.0512312	0.0476576	0.0414705	0.0318477	0.0255719	0.025095	0.0206244	0.0147195	0.00977624
																					0.155779	0.0566833	0.0527316	0.0459023	0.0352612	0.0283186	0.0277903	0.0228419	0.0163042	0.0108298
																					0.163568	0.0623979	0.0580504	0.0505512	0.038844	0.0312028	0.0306206	0.025171	0.017969	0.0119368
																					0.171357	0.0683726	0.0636118	0.0554158	0.0425954	0.034224	0.0335852	0.0276113	0.0197138	0.0130973
																					0.179146	0.0746047	0.0694133	0.0604947	0.0465144	0.0373817	0.0366838	0.0301624	0.0215383	0.0143111
																					0.186935	0.0810916	0.0754527	0.0657861	0.0506002	0.0406754	0.0399158	0.0328241	0.0234425	0.0155781
																					0.194724	0.0878306	0.0817273	0.0712885	0.0548519	0.0441045	0.0432807	0.0355958	0.025426	0.0168982
																					0.202513	0.0948187	0.0882346	0.0770001	0.0592684	0.0476684	0.0467778	0.0384773	0.0274887	0.0182714
																					0.210302	0.102053	0.094972	0.0829191	0.0638487	0.0513666	0.0504065	0.0414681	0.0296303	0.0196975
																					0.21809	0.109531	0.101937	0.0890437	0.0685918	0.0551984	0.0541663	0.0445678	0.0318508	0.0211764
																					0.225879	0.117248	0.109126	0.095372	0.0734966	0.0591631	0.0580566	0.047776	0.0341497	0.0227081
																					0.233668	0.125203	0.116536	0.101902	0.078562	0.0632601	0.0620765	0.0510923	0.036527	0.0242924
																					0.241457	0.133391	0.124165	0.108632	0.0837868	0.0674887	0.0662256	0.0545161	0.0389823	0.0259292
																					0.249246	0.141809	0.13201	0.11556	0.0891699	0.0718481	0.070503	0.058047	0.0415154	0.0276183
																					0.257035	0.150454	0.140067	0.122683	0.09471	0.0763378	0.0749081	0.0616846	0.0441261	0.0293598
																					0.264824	0.159322	0.148334	0.13	0.100406	0.0809569	0.07944	0.0654283	0.0468141	0.0311533
																					0.272613	0.168411	0.156806	0.137508	0.106256	0.0857046	0.0840982	0.0692776	0.049579	0.0329989
																					0.280402	0.177715	0.165481	0.145205	0.11226	0.0905802	0.0888817	0.073232	0.0524208	0.0348963
																					0.288191	0.187232	0.174356	0.153089	0.118416	0.0955828	0.0937898	0.0772909	0.0553389	0.0368455
																					0.29598	0.196958	0.183427	0.161157	0.124722	0.100712	0.0988217	0.0814538	0.0583333	0.0388463
																					0.303769	0.206888	0.19269	0.169408	0.131177	0.105966	0.103976	0.0857202	0.0614034	0.0408985
																					0.311558	0.21702	0.202143	0.177838	0.13778	0.111345	0.109253	0.0900894	0.0645492	0.043002
																					0.319347	0.227349	0.211781	0.186445	0.144529	0.116847	0.114651	0.0945609	0.0677702	0.0451566
																					0.327136	0.237872	0.221601	0.195227	0.151423	0.122472	0.12017	0.099134	0.0710661	0.0473623
																					0.334925	0.248584	0.2316	0.204182	0.158461	0.12822	0.125808	0.103808	0.0744366	0.0496187
																					0.342714	0.259482	0.241774	0.213306	0.16564	0.134088	0.131564	0.108583	0.0778813	0.0519259
																					0.350503	0.270561	0.252119	0.222598	0.17296	0.140076	0.137438	0.113457	0.0814	0.0542836
																					0.358291	0.281818	0.262631	0.232054	0.180418	0.146183	0.143429	0.118431	0.0849922	0.0566916
																					0.36608	0.293248	0.273307	0.241672	0.188014	0.152408	0.149535	0.123503	0.0886577	0.0591497
																					0.373869	0.304848	0.284144	0.251449	0.195745	0.15875	0.155756	0.128673	0.092396	0.0616579
																					0.381658	0.316612	0.295137	0.261384	0.20361	0.165208	0.162091	0.13394	0.0962068	0.0642159
																					0.389447	0.328538	0.306282	0.271472	0.211607	0.171781	0.168539	0.139303	0.10009	0.0668235
																					0.397236	0.340622	0.317577	0.281711	0.219736	0.178469	0.175098	0.144762	0.104044	0.0694806
																					0.405025	0.352858	0.329016	0.292099	0.227993	0.185269	0.181768	0.150316	0.10807	0.0721869
																					0.412814	0.365242	0.340597	0.302632	0.236377	0.192181	0.188548	0.155965	0.112167	0.0749424
																					0.420603	0.377772	0.352316	0.313309	0.244887	0.199204	0.195436	0.161707	0.116335	0.0777467
																					0.428392	0.390442	0.364168	0.324126	0.253521	0.206337	0.202431	0.167542	0.120573	0.0805996
																					0.436181	0.403248	0.37615	0.33508	0.262278	0.213579	0.209533	0.173469	0.12488	0.0835011
																					0.44397	0.416187	0.388258	0.346169	0.271154	0.220928	0.216741	0.179487	0.129257	0.0864508
																					0.451759	0.429254	0.400489	0.35739	0.28015	0.228383	0.224052	0.185596	0.133703	0.0894487
																					0.459548	0.442445	0.412839	0.36874	0.289262	0.235944	0.231467	0.191795	0.138217	0.0924943
																					0.467337	0.455756	0.425303	0.380216	0.298489	0.243609	0.238984	0.198082	0.1428	0.0955877
																					0.475126	0.469182	0.437879	0.391816	0.30783	0.251377	0.246601	0.204458	0.14745	0.0987285
																					0.482915	0.482721	0.450562	0.403536	0.317282	0.259247	0.254319	0.210921	0.152167	0.101916
																					0.490704	0.496368	0.463348	0.415373	0.326844	0.267218	0.262135	0.217471	0.156951	0.105151
																					0.498492	0.510118	0.476235	0.427326	0.336514	0.275288	0.270048	0.224107	0.161801	0.108433
																					0.506281	0.523968	0.489218	0.439391	0.346291	0.283457	0.278057	0.230828	0.166717	0.111762
																					0.51407	0.537914	0.502294	0.451565	0.356171	0.291723	0.286162	0.237633	0.171699	0.115136
																					0.521859	0.551952	0.515459	0.463845	0.366154	0.300084	0.294361	0.244521	0.176746	0.118557
																					0.529648	0.566079	0.52871	0.476229	0.376237	0.308541	0.302652	0.251491	0.181857	0.122024
																					0.537437	0.580289	0.542042	0.488713	0.38642	0.317091	0.311035	0.258544	0.187032	0.125536
																					0.545226	0.594579	0.555453	0.501296	0.396699	0.325734	0.319508	0.265677	0.19227	0.129094
																					0.553015	0.608947	0.568938	0.513974	0.407073	0.334467	0.32807	0.27289	0.197572	0.132696
																					0.560804	0.623387	0.582495	0.526744	0.417541	0.343291	0.33672	0.280182	0.202936	0.136344
																					0.568593	0.637896	0.59612	0.539604	0.4281	0.352203	0.345457	0.287552	0.208362	0.140036
																					0.576382	0.65247	0.60981	0.552551	0.438748	0.361203	0.354279	0.295	0.21385	0.143773
																					0.584171	0.667107	0.623561	0.565581	0.449484	0.370288	0.363186	0.302524	0.219399	0.147554
																					0.59196	0.681801	0.637369	0.578693	0.460306	0.379459	0.372175	0.310123	0.225008	0.151379
																					0.599749	0.696551	0.651232	0.591884	0.471212	0.388713	0.381246	0.317798	0.230678	0.155248
																					0.607538	0.711351	0.665147	0.605151	0.4822	0.39805	0.390398	0.325546	0.236407	0.159159
																					0.615327	0.726199	0.67911	0.618491	0.493269	0.407468	0.399629	0.333366	0.242195	0.163115
																					0.623116	0.741092	0.693117	0.631902	0.504416	0.416966	0.408938	0.341259	0.248042	0.167112
																					0.630905	0.756025	0.707166	0.64538	0.515639	0.426543	0.418324	0.349223	0.253946	0.171153
																					0.638693	0.770996	0.721255	0.658924	0.526938	0.436197	0.427786	0.357258	0.259909	0.175236
																					0.646482	0.786002	0.735378	0.672531	0.538309	0.445927	0.437321	0.365361	0.265928	0.179361
																					0.654271	0.801039	0.749535	0.686197	0.549751	0.455732	0.44693	0.373533	0.272004	0.183528
																					0.66206	0.816104	0.763721	0.699922	0.561263	0.465611	0.456611	0.381772	0.278136	0.187736
																					0.669849	0.831194	0.777934	0.713701	0.572843	0.475561	0.466362	0.390078	0.284323	0.191986
																					0.677638	0.846306	0.792172	0.727533	0.584488	0.485583	0.476183	0.39845	0.290565	0.196276
																					0.685427	0.861436	0.80643	0.741415	0.596197	0.495675	0.486072	0.406886	0.296861	0.200607
																					0.693216	0.876583	0.820707	0.755344	0.607968	0.505836	0.496027	0.415386	0.303211	0.204979
																					0.701005	0.891743	0.835	0.769319	0.619799	0.516063	0.506048	0.423949	0.309615	0.209391
																					0.708794	0.906913	0.849306	0.783337	0.631689	0.526357	0.516134	0.432574	0.316071	0.213843
																					0.716583	0.922091	0.863622	0.797394	0.643636	0.536715	0.526282	0.44126	0.322579	0.218334
																					0.724372	0.937274	0.877946	0.81149	0.655638	0.547137	0.536493	0.450006	0.32914	0.222865
																					0.732161	0.952459	0.892276	0.825622	0.667693	0.557621	0.546764	0.458811	0.335751	0.227435
																					0.73995	0.967643	0.906609	0.839786	0.6798	0.568166	0.557094	0.467674	0.342412	0.232043
																					0.747739	0.982825	0.920942	0.853982	0.691957	0.57877	0.567483	0.476595	0.349124	0.23669
																					0.755528	0.998	0.935274	0.868207	0.704163	0.589433	0.577928	0.485572	0.355885	0.241375
																					0.763317	1.01317	0.949601	0.882459	0.716414	0.600154	0.58843	0.494605	0.362695	0.246098
																					0.771106	1.02833	0.963923	0.896734	0.728711	0.61093	0.598985	0.503692	0.369554	0.250858
																					0.778894	1.04347	0.978235	0.911033	0.74105	0.621761	0.609594	0.512833	0.37646	0.255656
																					0.786683	1.0586	0.992537	0.925351	0.753432	0.632646	0.620255	0.522027	0.383414	0.260491
																					0.794472	1.07371	1.00683	0.939688	0.765853	0.643582	0.630967	0.531273	0.390414	0.265362
																					0.802261	1.08881	1.0211	0.95404	0.778312	0.65457	0.641728	0.540569	0.39746	0.27027
																					0.81005	1.10388	1.03536	0.968407	0.790808	0.665608	0.652538	0.549916	0.404552	0.275214
																					0.817839	1.11893	1.0496	0.982786	0.803339	0.676694	0.663395	0.559311	0.411689	0.280194
																					0.825628	1.13395	1.06381	0.997175	0.815904	0.687828	0.674298	0.568755	0.41887	0.285209
																					0.833417	1.14895	1.07801	1.01157	0.828501	0.699008	0.685246	0.578245	0.426095	0.290259
																					0.841206	1.16392	1.09218	1.02597	0.841128	0.710232	0.696237	0.587783	0.433364	0.295344
																					0.848995	1.17885	1.10632	1.04038	0.853783	0.721501	0.707271	0.597365	0.440675	0.300464
																					0.856784	1.19375	1.12044	1.05479	0.866466	0.732812	0.718347	0.606992	0.448028	0.305618
																					0.864573	1.20862	1.13453	1.0692	0.879175	0.744165	0.729462	0.616663	0.455423	0.310806
																					0.872362	1.22345	1.14858	1.08361	0.891908	0.755557	0.740617	0.626377	0.46286	0.316028
																					0.880151	1.23824	1.16261	1.09802	0.904665	0.766989	0.751809	0.636132	0.470336	0.321283
																					0.88794	1.253	1.1766	1.11242	0.917442	0.778459	0.763038	0.645928	0.477853	0.326571
																					0.895729	1.26771	1.19055	1.12682	0.930239	0.789966	0.774303	0.655764	0.485409	0.331892
																					0.903518	1.28238	1.20446	1.14121	0.943055	0.801508	0.785602	0.66564	0.493004	0.337245
																					0.911307	1.29701	1.21834	1.15559	0.955889	0.813085	0.796934	0.675554	0.500637	0.34263
																					0.919095	1.31159	1.23218	1.16996	0.968737	0.824695	0.808299	0.685505	0.508308	0.348047
																					0.926884	1.32612	1.24597	1.18431	0.981601	0.836337	0.819695	0.695492	0.516016	0.353496
																					0.934673	1.3406	1.25972	1.19865	0.994477	0.84801	0.831121	0.705515	0.52376	0.358975
																					0.942462	1.35504	1.27343	1.21298	1.00736	0.859714	0.842576	0.715573	0.531541	0.364486
																					0.950251	1.36942	1.2871	1.22729	1.02026	0.871446	0.854058	0.725665	0.539357	0.370027
																					0.95804	1.38375	1.30071	1.24158	1.03317	0.883206	0.865568	0.73579	0.547208	0.375599
																					0.965829	1.39803	1.31428	1.25585	1.04609	0.894993	0.877103	0.745948	0.555094	0.3812
																					0.973618	1.41226	1.3278	1.2701	1.05901	0.906805	0.888663	0.756136	0.563013	0.386831
																					0.981407	1.42643	1.34128	1.28433	1.07193	0.918642	0.900246	0.766355	0.570965	0.392491
																					0.989196	1.44054	1.3547	1.29853	1.08487	0.930503	0.911853	0.776604	0.57895	0.39818
																					0.996985	1.4546	1.36807	1.31271	1.0978	0.942386	0.92348	0.786882	0.586968	0.403898
																					1.00477	1.46859	1.38138	1.32686	1.11074	0.954291	0.935129	0.797187	0.595017	0.409644
																					1.01256	1.48253	1.39465	1.34099	1.12367	0.966216	0.946797	0.80752	0.603097	0.415419
																					1.02035	1.49641	1.40786	1.35508	1.13661	0.97816	0.958483	0.817879	0.611207	0.421221
																					1.02814	1.51023	1.42101	1.36915	1.14954	0.990123	0.970187	0.828264	0.619348	0.42705
																					1.03593	1.52398	1.43411	1.38319	1.16247	1.0021	0.981908	0.838673	0.627518	0.432907
																					1.04372	1.53768	1.44715	1.39719	1.1754	1.0141	0.993644	0.849106	0.635716	0.43879
																					1.05151	1.55131	1.46014	1.41116	1.18832	1.02611	1.0054	0.859563	0.643943	0.4447
																					1.0593	1.56487	1.47306	1.4251	1.20123	1.03814	1.01716	0.870041	0.652198	0.450635
																					1.06709	1.57838	1.48593	1.439	1.21414	1.05018	1.02894	0.880542	0.660481	0.456597
																					1.07487	1.59181	1.49874	1.45286	1.22704	1.06223	1.04073	0.891063	0.668789	0.462584
																					1.08266	1.60519	1.51149	1.46669	1.23993	1.0743	1.05253	0.901604	0.677125	0.468597
																					1.09045	1.61849	1.52418	1.48048	1.25281	1.08637	1.06434	0.912164	0.685485	0.474634
																					1.09824	1.63173	1.5368	1.49423	1.26568	1.09846	1.07616	0.922743	0.693871	0.480696
																					1.10603	1.6449	1.54937	1.50794	1.27854	1.11055	1.08798	0.933339	0.702282	0.486782
																					1.11382	1.65801	1.56187	1.52161	1.29138	1.12265	1.09982	0.943953	0.710716	0.492893
																					1.12161	1.67104	1.57432	1.53524	1.30421	1.13476	1.11166	0.954582	0.719175	0.499026
																					1.1294	1.68401	1.58669	1.54883	1.31703	1.14688	1.12351	0.965227	0.727656	0.505184
																					1.13719	1.69691	1.59901	1.56237	1.32982	1.159	1.13536	0.975887	0.73616	0.511364
																					1.14497	1.70974	1.61126	1.57587	1.34261	1.17112	1.14722	0.986561	0.744685	0.517567
																					1.15276	1.7225	1.62345	1.58933	1.35537	1.18325	1.15908	0.997248	0.753233	0.523792
																					1.16055	1.73518	1.63557	1.60274	1.36812	1.19538	1.17094	1.00795	0.761801	0.530039
																					1.16834	1.7478	1.64763	1.6161	1.38084	1.20752	1.1828	1.01866	0.77039	0.536308
																					1.17613	1.76035	1.65963	1.62942	1.39355	1.21965	1.19466	1.02938	0.778998	0.542599
																					1.18392	1.77283	1.67155	1.64269	1.40623	1.23179	1.20653	1.04011	0.787627	0.548911
																					1.19171	1.78524	1.68342	1.65592	1.4189	1.24392	1.21839	1.05086	0.796274	0.555244
																					1.1995	1.79757	1.69521	1.66909	1.43154	1.25605	1.23025	1.06161	0.804939	0.561597
																					1.20729	1.80984	1.70695	1.68222	1.44416	1.26819	1.24211	1.07237	0.813623	0.56797
																					1.21508	1.82203	1.71861	1.69529	1.45675	1.28031	1.25397	1.08314	0.822324	0.574364
																					1.22286	1.83415	1.73021	1.70832	1.46932	1.29244	1.26582	1.09391	0.831042	0.580777
																					1.23065	1.8462	1.74174	1.72129	1.48186	1.30456	1.27766	1.1047	0.839777	0.587209
																					1.23844	1.85818	1.75321	1.73422	1.49438	1.31668	1.28951	1.11548	0.848528	0.59366
																					1.24623	1.87009	1.76461	1.74709	1.50687	1.32879	1.30134	1.12628	0.857294	0.60013
																					1.25402	1.88192	1.77594	1.75991	1.51934	1.34089	1.31317	1.13707	0.866075	0.606619
																					1.26181	1.89369	1.78721	1.77268	1.53177	1.35299	1.32499	1.14787	0.874871	0.613126
																					1.2696	1.90538	1.79841	1.7854	1.54418	1.36508	1.33681	1.15868	0.883681	0.61965
																					1.27739	1.917	1.80954	1.79806	1.55656	1.37716	1.34861	1.16949	0.892505	0.626192
																					1.28518	1.92854	1.82061	1.81067	1.56891	1.38923	1.36041	1.1803	0.901342	0.632751
																					1.29296	1.94002	1.8316	1.82322	1.58123	1.40129	1.37219	1.19111	0.910192	0.639327
																					1.30075	1.95142	1.84254	1.83572	1.59352	1.41334	1.38397	1.20192	0.919054	0.64592
																					1.30854	1.96275	1.8534	1.84817	1.60577	1.42538	1.39573	1.21273	0.927927	0.652529
																					1.31633	1.97401	1.8642	1.86056	1.618	1.43741	1.40748	1.22354	0.936813	0.659154
																					1.32412	1.9852	1.87493	1.8729	1.63019	1.44943	1.41922	1.23435	0.945709	0.665795
																					1.33191	1.99632	1.8856	1.88518	1.64235	1.46143	1.43095	1.24516	0.954615	0.672452
																					1.3397	2.00736	1.89619	1.89741	1.65447	1.47342	1.44266	1.25597	0.963532	0.679123
																					1.34749	2.01834	1.90672	1.90957	1.66656	1.4854	1.45436	1.26677	0.972458	0.685809
																					1.35528	2.02924	1.91719	1.92169	1.67862	1.49736	1.46605	1.27757	0.981394	0.69251
																					1.36307	2.04007	1.92759	1.93374	1.69064	1.50931	1.47772	1.28837	0.990338	0.699226
																					1.37085	2.05083	1.93792	1.94575	1.70263	1.52124	1.48937	1.29917	0.99929	0.705955
																					1.37864	2.06152	1.94819	1.95769	1.71458	1.53315	1.501	1.30996	1.00825	0.712698
																					1.38643	2.07214	1.95839	1.96958	1.72649	1.54505	1.51262	1.32074	1.01722	0.719455
																					1.39422	2.08269	1.96852	1.98141	1.73837	1.55693	1.52423	1.33152	1.02619	0.726224
																					1.40201	2.09317	1.97859	1.99318	1.75021	1.56879	1.53581	1.34229	1.03517	0.733007
																					1.4098	2.10358	1.9886	2.00489	1.76202	1.58063	1.54738	1.35306	1.04416	0.739802
																					1.41759	2.11392	1.99853	2.01655	1.77378	1.59246	1.55892	1.36381	1.05316	0.746609
																					1.42538	2.12419	2.00841	2.02815	1.78551	1.60426	1.57045	1.37457	1.06215	0.753429
																					1.43317	2.1344	2.01822	2.03969	1.7972	1.61605	1.58196	1.38531	1.07116	0.76026
																					1.44095	2.14453	2.02796	2.05118	1.80885	1.62781	1.59344	1.39604	1.08017	0.767103
																					1.44874	2.15459	2.03764	2.0626	1.82046	1.63956	1.60491	1.40677	1.08918	0.773957
																					1.45653	2.16459	2.04725	2.07397	1.83204	1.65128	1.61636	1.41748	1.0982	0.780822
																					1.46432	2.17452	2.05681	2.08528	1.84357	1.66298	1.62778	1.42819	1.10722	0.787698
																					1.47211	2.18438	2.06629	2.09654	1.85506	1.67466	1.63918	1.43888	1.11624	0.794584
																					1.4799	2.19417	2.07572	2.10773	1.86652	1.68631	1.65056	1.44957	1.12527	0.80148
																					1.48769	2.20389	2.08508	2.11887	1.87793	1.69795	1.66192	1.46024	1.13429	0.808386
																					1.49548	2.21355	2.09437	2.12995	1.8893	1.70956	1.67325	1.4709	1.14332	0.815302
																					1.50327	2.22314	2.10361	2.14097	1.90063	1.72114	1.68456	1.48155	1.15235	0.822227
																					1.51106	2.23267	2.11278	2.15193	1.91192	1.7327	1.69584	1.49219	1.16139	0.829161
																					1.51884	2.24213	2.12189	2.16284	1.92317	1.74424	1.7071	1.50281	1.17042	0.836104
																					1.52663	2.25152	2.13094	2.17369	1.93437	1.75575	1.71834	1.51342	1.17945	0.843055
																					1.53442	2.26085	2.13992	2.18447	1.94554	1.76724	1.72955	1.52402	1.18849	0.850015
																					1.54221	2.27011	2.14885	2.19521	1.95666	1.7787	1.74073	1.5346	1.19752	0.856983
																					1.55	2.27931	2.15771	2.20588	1.96774	1.79013	1.75189	1.54517	1.20656	0.863959

## Sheet: Fig. 4 top
Pressure	τ	τ error
(bar)	(ps)	(ps)
67.5	0.173255	0.00138224
75.5	0.180817	0.00213261
97	0.155114	0.00147439
197	0.147446	0.00202729
349	0.134275	0.00263943
400	0.137869	0.00159287
650	0.136296	0.00205362
1275	0.139159	0.00340954
2450	0.14946	0.00546316

## Sheet: Fig. 4 bottom
Pressure	Gaussian D	Gaussian D error			Pressure	Lorentzian D	Lorentzian D error			Pressure	measured NMR D, ref. [62]			Pressure	interpolated NMR D, ref. [62]			Pressure	simulated hard-sphere D, ref. [50]
(bar)	(10-9 m2 s-1)	(10-9 m2 s-1)			(bar)	(10-9 m2 s-1)	(10-9 m2 s-1)			(bar)	(10-9 m2 s-1)			(bar)	(10-9 m2 s-1)			(bar)	(10-9 m2 s-1)
8.5	1481.11	7.76662			67.5	36.0264	0.106349			28.7234	288			68.0982	43.3			4.00274	3547.14
19	580.382	3.49133			75.5	33.4999	0.140988			38.6553	191			129.595	28.7			4.55724	3099.83
25	403.737	2.18872			97	29.0514	0.0758115			47.2768	136			427.445	18.3			5.10863	2751.94
30	305.372	2.28591			197	22.2512	0.0645689			50.5394	118							5.65489	2473.65
40	183.695	1.50649			349	17.8316	0.0569725			60.4439	62							6.19691	2245.99
41.5	164.486	1.45216			400	17.5004	0.0340316											6.73602	2056.28
46	127.781	1.25442			650	14.3685	0.0306892											7.2695	1895.77
51.5	89.3673	0.849209			1275	10.2428	0.0273468											7.79935	1758.21
					2450	6.7969	0.020662											8.32645	1639.01
																		8.84713	1534.72
																		9.36512	1442.71
																		9.87896	1360.93
																		10.3881	1287.77
																		10.8951	1221.94
																		11.3964	1162.39
																		11.8943	1108.26
																		12.3883	1058.84
																		12.877	1013.55
																		13.364	971.895
																		13.8454	933.448
																		14.3243	897.855
																		14.7984	864.812
																		15.2684	834.053
																		15.7354	805.351
																		16.1975	778.506
																		16.6582	753.344
																		17.1119	729.713
																		17.5644	707.476
																		18.0107	686.515
																		18.4552	666.723
																		18.8953	648.005
																		19.3325	630.277
																		19.7648	613.462
																		20.1942	597.491
																		20.6199	582.303
																		21.0421	567.843
																		21.4607	554.058
																		21.8755	540.903
																		22.2863	528.337
																		22.6938	516.319
																		23.0977	504.817
																		23.4988	493.796
																		23.8959	483.229
																		24.2906	473.086
																		24.6798	463.344
																		25.0677	453.98
																		25.4496	444.971
																		25.8315	436.299
																		26.2064	427.944
																		26.5812	419.89
																		26.95	412.121
																		27.3171	404.622
																		27.6803	397.38
																		28.0395	390.38
																		28.3975	383.613
																		28.7496	377.065
																		29.1018	370.728
																		29.4473	364.59
																		29.7914	358.643
																		30.1324	352.877
																		30.4686	347.286
																		30.8048	341.861
																		31.1342	336.594
																		31.4631	331.48
																		31.7888	326.511
																		32.1092	321.682
																		32.4297	316.986
																		32.7441	312.419
																		33.0569	307.975
																		33.3688	303.649
																		33.6737	299.437
																		33.9786	295.334
																		34.2802	291.337
																		34.5767	287.44
																		34.8732	283.641
																		35.165	279.936
																		35.4533	276.321
																		35.7416	272.793
																		36.0246	269.349
																		36.305	265.986
																		36.5854	262.702
																		36.8597	259.493
																		37.1314	256.358
																		37.4031	253.293
																		37.6694	250.296
																		37.9326	247.365
																		38.1958	244.498
																		38.4552	241.694
																		38.7105	238.948
																		38.9658	236.261
																		39.2191	233.63
																		39.4653	231.054
																		39.7115	228.53
																		39.9577	226.058
																		40.1968	223.635
																		40.4344	221.261
																		40.672	218.933
																		40.9069	216.65
																		41.1361	214.412
																		41.3652	212.217
																		41.5943	210.063
																		41.8172	207.95
																		42.0372	205.876
																		42.2573	203.84
																		42.4773	201.842
																		42.6892	199.88
																		42.9003	197.953
																		43.1113	196.061
																		43.3224	194.201
																		43.5251	192.375
																		43.7275	190.58
																		43.9298	188.816
																		44.1322	187.082
																		44.3268	185.378
																		44.5198	183.702
																		44.7128	182.054
																		44.9058	180.433
																		45.094	178.839
																		45.2778	177.27
																		45.4615	175.727
																		45.6453	174.209
																		45.829	172.714
																		46.004	171.244
																		46.1787	169.796
																		46.3534	168.371
																		46.5281	166.967
																		46.7009	165.585
																		46.866	164.224
																		47.0311	162.883
																		47.1962	161.563
																		47.3613	160.262
																		47.5248	158.98
																		47.6805	157.717
																		47.8362	156.472
																		47.9919	155.245
																		48.1475	154.036
																		48.3032	152.843
																		48.4513	151.668
																		48.5976	150.509
																		48.7439	149.366
																		48.8902	148.239
																		49.0365	147.127
																		49.1818	146.031
																		49.3184	144.949
																		49.455	143.882
																		49.5916	142.829
																		49.7282	141.79
																		49.8648	140.765
																		50.0013	139.753
																		50.1283	138.754
																		50.2553	137.768
																		50.3823	136.795
																		50.5093	135.834
																		50.6363	134.885
																		50.7633	133.949
																		50.886	133.024
																		51.0036	132.11
																		51.1211	131.208
																		51.2386	130.317
																		51.3562	129.436
																		51.4737	128.566
																		51.5913	127.707
																		51.7053	126.858
																		51.8132	126.019
																		51.921	125.191
																		52.0289	124.371
																		52.1367	123.562
																		52.2445	122.761
																		52.3524	121.97
																		52.4602	121.189
																		52.5622	120.416
																		52.6606	119.651
																		52.7591	118.896
																		52.8576	118.149
																		52.956	117.41
																		53.0545	116.679
																		53.153	115.956
																		53.2515	115.242
																		53.3484	114.535
																		53.4376	113.836
																		53.5269	113.144
																		53.6162	112.46
																		53.7055	111.783
																		53.7947	111.113
																		53.884	110.45
																		53.9733	109.794
																		54.0626	109.145
																		54.1518	108.503
																		54.2338	107.867
																		54.3143	107.238
																		54.3948	106.615
																		54.4753	105.999
																		54.5558	105.389
																		54.6363	104.784
																		54.7168	104.186
																		54.7973	103.594
																		54.8778	103.008
																		54.9583	102.427
																		55.0347	101.853
																		55.1068	101.283
																		55.179	100.72
																		55.2511	100.161
																		55.3232	99.6082
																		55.3953	99.0605
																		55.4675	98.5179
																		55.5396	97.9805
																		55.6117	97.4481
																		55.6838	96.9207
																		55.756	96.3982
																		55.8281	95.8805
																		55.8934	95.3675
																		55.9581	94.8593
																		56.0229	94.3556
																		56.0877	93.8566
																		56.1525	93.362
																		56.2173	92.8719
																		56.2821	92.3861
																		56.3468	91.9047
																		56.4116	91.4275
																		56.4764	90.9545
																		56.5412	90.4856
																		56.606	90.0209
																		56.6704	89.5601
																		56.7291	89.1034
																		56.7877	88.6505
																		56.8464	88.2015
																		56.9051	87.7564
																		56.9637	87.315
																		57.0224	86.8773
																		57.0811	86.4433
																		57.1397	86.0129
																		57.1984	85.5861
																		57.2571	85.1629
																		57.3157	84.7431
																		57.3744	84.3267
																		57.4331	83.9138
																		57.4917	83.5042
																		57.5469	83.0979
																		57.6015	82.6949
																		57.6561	82.2951
																		57.7107	81.8985
																		57.7653	81.505
																		57.8199	81.1147
																		57.8745	80.7274
																		57.9291	80.3431
																		57.9837	79.9619
																		58.0383	79.5836
																		58.0928	79.2082
																		58.1474	78.8358
																		58.202	78.4661
																		58.2566	78.0993
																		58.3112	77.7353
																		58.365	77.374
																		58.4182	77.0155
																		58.4715	76.6596
																		58.5247	76.3064
																		58.578	75.9558
																		58.6312	75.6078
																		58.6845	75.2623
																		58.7377	74.9194
																		58.7909	74.579
																		58.8442	74.2411
																		58.8974	73.9056
																		58.9507	73.5726
																		59.0039	73.2419
																		59.0572	72.9136
																		59.1104	72.5876
																		59.1636	72.2639
																		59.218	71.9426
																		59.2725	71.6234
																		59.327	71.3066
																		59.3814	70.9919
																		59.4359	70.6794
																		59.4904	70.369
																		59.5448	70.0608
																		59.5993	69.7548
																		59.6538	69.4508
																		59.7082	69.1488
																		59.7627	68.8489
																		59.8172	68.5511
																		59.8716	68.2552
																		59.9261	67.9613
																		59.9806	67.6694
																		60.0374	67.3794
																		60.0956	67.0913
																		60.1537	66.8051
																		60.2119	66.5208
																		60.2701	66.2384
																		60.3282	65.9578
																		60.3864	65.679
																		60.4446	65.402
																		60.5027	65.1267
																		60.5609	64.8533
																		60.619	64.5816
																		60.6772	64.3116
																		60.7354	64.0433
																		60.7935	63.7767
																		60.8536	63.5118
																		60.9176	63.2485
																		60.9815	62.9869
																		61.0455	62.7269
																		61.1095	62.4684
																		61.1735	62.2116
																		61.2375	61.9564
																		61.3015	61.7027
																		61.3655	61.4506
																		61.4295	61.1999
																		61.4935	60.9508
																		61.5575	60.7032
																		61.6215	60.4571
																		61.6877	60.2125
																		61.7594	59.9692
																		61.831	59.7275
																		61.9027	59.4871
																		61.9744	59.2482
																		62.0461	59.0107
																		62.1178	58.7745
																		62.1895	58.5398
																		62.2612	58.3063
																		62.3328	58.0743
																		62.4045	57.8435
																		62.4762	57.6141
																		62.5542	57.386
																		62.6352	57.1592
																		62.7162	56.9336
																		62.7973	56.7093
																		62.8783	56.4863
																		62.9594	56.2646
																		63.0404	56.044
																		63.1215	55.8247
																		63.2025	55.6067
																		63.2836	55.3898
																		63.3689	55.1741
																		63.461	54.9595
																		63.553	54.7462
																		63.6451	54.534
																		63.7371	54.323
																		63.8292	54.113
																		63.9213	53.9043
																		64.0133	53.6966
																		64.1054	53.49
																		64.2013	53.2846
																		64.3049	53.0802
																		64.4086	52.8769
																		64.5123	52.6747
																		64.616	52.4735
																		64.7196	52.2734
																		64.8233	52.0743
																		64.927	51.8762
																		65.0342	51.6792
																		65.1501	51.4832
																		65.266	51.2882
																		65.3819	51.0942
																		65.4978	50.9011
																		65.6137	50.7091
																		65.7296	50.518
																		65.8469	50.3279
																		65.9756	50.1387
																		66.1042	49.9505
																		66.2329	49.7632
																		66.3616	49.5768
																		66.4903	49.3914
																		66.619	49.2069
																		66.7558	49.0232
																		66.8974	48.8405
																		67.0391	48.6587
																		67.1807	48.4777
																		67.3224	48.2977
																		67.464	48.1185
																		67.615	47.9401
																		67.7691	47.7626
																		67.9233	47.586
																		68.0774	47.4102
																		68.2316	47.2352
																		68.3905	47.0611
																		68.5586	46.8878
																		68.7266	46.7152
																		68.8947	46.5435
																		69.0627	46.3726
																		69.2359	46.2025
																		69.4173	46.0332
																		69.5987	45.8647
																		69.7801	45.6969
																		69.9616	45.5299
																		70.153	45.3637
																		70.3471	45.1982
																		70.5412	45.0334
																		70.7353	44.8694
																		70.9363	44.7062
																		71.1444	44.5437
																		71.3524	44.3819
																		71.5605	44.2208
																		71.7751	44.0605
																		71.9965	43.9008
																		72.218	43.7419
																		72.4394	43.5836
																		72.6696	43.4261
																		72.9031	43.2692
																		73.1366	43.113
																		73.3725	42.9575
																		73.6211	42.8027
																		73.8697	42.6485
																		74.1182	42.495
																		74.3765	42.3422
																		74.6371	42.19
																		74.8977	42.0384
																		75.1666	41.8875
																		75.4408	41.7373
																		75.715	41.5876
																		75.9971	41.4386
																		76.285	41.2903
																		76.573	41.1425
																		76.8707	40.9953
																		77.173	40.8488
																		77.4754	40.7029
																		77.787	40.5575
																		78.0994	40.4128
																		78.4157	40.2686
																		78.7436	40.1251
																		79.0716	39.9821
																		79.4093	39.8397
																		79.7512	39.6979
																		80.0957	39.5566
																		80.4477	39.4159
																		80.7997	39.2758
																		81.1645	39.1362
																		81.5306	38.9972
																		81.9057	38.8588
																		82.2861	38.7208
																		82.672	38.5835
																		83.0651	38.4466
																		83.4615	38.3103
																		83.8652	38.1746
																		84.2723	38.0393
																		84.6897	37.9046
																		85.1111	37.7704
																		85.5438	37.6367
																		85.9794	37.5035
																		86.4208	37.3709
																		86.8695	37.2387
																		87.3274	37.1071
																		87.791	36.9759
																		88.2581	36.8452
																		88.7376	36.7151
																		89.221	36.5854
																		89.7176	36.4562
																		90.2187	36.3275
																		90.7259	36.1992
																		91.2424	36.0715
																		91.7633	35.9442
																		92.2933	35.8174
																		92.8307	35.691
																		93.3739	35.5651
																		93.9295	35.4397
																		94.4924	35.3147
																		95.0622	35.1902
																		95.6445	35.0661
																		96.2322	34.9425
																		96.8264	34.8193
																		97.4311	34.6966
																		98.0499	34.5743
																		98.6755	34.4524
																		99.3069	34.331
																		99.9443	34.2099
																		100.596	34.0894
																		101.259	33.9692
																		101.93	33.8495
																		102.603	33.7302
																		103.284	33.6113
																		103.992	33.4928
																		104.704	33.3747
																		105.416	33.2571
																		106.141	33.1398
																		106.885	33.0229
																		107.633	32.9065
																		108.393	32.7904
																		109.173	32.6748
																		109.943	32.5595
																		110.738	32.4446
																		111.543	32.3301
																		112.352	32.216
																		113.174	32.1023
																		114.019	31.989
																		114.86	31.876
																		115.725	31.7634
																		116.605	31.6512
																		117.476	31.5394
																		118.363	31.4279
																		119.279	31.3168
																		120.2	31.206
																		121.131	31.0957
																		122.078	30.9857
																		123.028	30.876
																		124.009	30.7667
																		124.99	30.6577
																		125.974	30.5491
																		126.989	30.4409
																		128.011	30.333
																		129.057	30.2255
																		130.103	30.1182
																		131.158	30.0114
																		132.233	29.9048
																		133.319	29.7987
																		134.428	29.6928
																		135.547	29.5873
																		136.696	29.4821
																		137.831	29.3772
																		138.997	29.2727
																		140.17	29.1685
																		141.365	29.0646
																		142.574	28.961
																		143.796	28.8578
																		145.037	28.7549
																		146.292	28.6523
																		147.566	28.55
																		148.843	28.448
																		150.143	28.3464
																		151.456	28.245
																		152.796	28.144
																		154.148	28.0432
																		155.506	27.9428
																		156.898	27.8426
																		158.304	27.7428
																		159.713	27.6433
																		161.151	27.5441
																		162.6	27.4451
																		164.077	27.3465
																		165.565	27.2481
																		167.064	27.1501
																		168.583	27.0523
																		170.137	26.9548
																		171.686	26.8576
																		173.279	26.7607
																		174.881	26.6641
																		176.481	26.5678
																		178.125	26.4717
																		179.784	26.3759
																		181.47	26.2804
																		183.151	26.1852
																		184.865	26.0903
																		186.615	25.9956
																		188.356	25.9012
																		190.138	25.807
																		191.929	25.7132
																		193.741	25.6196
																		195.576	25.5263
																		197.433	25.4332
																		199.323	25.3404
																		201.207	25.2479
																		203.126	25.1556
																		205.086	25.0636
																		207.054	24.9718
																		209.021	24.8803
																		211.026	24.7891
																		213.077	24.6981
																		215.13	24.6074
																		217.207	24.5169
																		219.316	24.4266
																		221.421	24.3367
																		223.575	24.2469
																		225.745	24.1575
																		227.949	24.0682
																		230.158	23.9792
																		232.406	23.8905
																		234.693	23.802
																		236.981	23.7137
																		239.308	23.6257
																		241.633	23.5379
																		243.991	23.4504
																		246.392	23.3631
																		248.816	23.276
																		251.255	23.1892
																		253.739	23.1026
																		256.222	23.0162
																		258.75	22.9301
																		261.302	22.8442
																		263.878	22.7585
																		266.501	22.6731
																		269.123	22.5879
																		271.791	22.5029
																		274.475	22.4181
																		277.201	22.3336
																		279.927	22.2493
																		282.702	22.1652
																		285.506	22.0813
																		288.349	21.9977
																		291.198	21.9142
																		294.098	21.831
																		296.995	21.748
																		299.942	21.6653
																		302.941	21.5827
																		305.942	21.5004
																		308.988	21.4183
																		312.023	21.3363
																		315.156	21.2546
																		318.255	21.1732
																		321.446	21.0919
																		324.638	21.0108
																		327.86	20.93
																		331.118	20.8493
																		334.393	20.7689
																		337.701	20.6887
																		341.071	20.6086
																		344.466	20.5288
																		347.872	20.4492
																		351.364	20.3698
																		354.842	20.2906
																		358.339	20.2116
																		361.911	20.1328
																		365.536	20.0542
																		369.171	19.9758
																		372.797	19.8976
																		376.494	19.8196
																		380.249	19.7417
																		383.997	19.6641
																		387.787	19.5867
																		391.654	19.5095
																		395.512	19.4325
																		399.448	19.3556
																		403.376	19.279
																		407.381	19.2026
																		411.383	19.1263
																		415.452	19.0503
																		419.559	18.9744
																		423.695	18.8987
																		427.874	18.8232
																		432.087	18.7479
																		436.338	18.6728
																		440.625	18.5979
																		444.993	18.5231
																		449.361	18.4486
																		453.763	18.3742
																		458.229	18.3
																		462.7	18.226
																		467.254	18.1522
																		471.808	18.0786
																		476.442	18.0051
																		481.075	17.9319
																		485.792	17.8588
																		490.512	17.7859
																		495.315	17.7131
																		500.131	17.6406
																		505.004	17.5682
																		509.969	17.496
																		514.935	17.424
																		519.9	17.3522
																		524.958	17.2805
																		530.016	17.209
																		535.166	17.1377
																		540.367	17.0666
																		545.558	16.9957
																		550.893	16.9249
																		556.176	16.8543
																		561.569	16.7838
																		566.997	16.7136
																		572.424	16.6435
																		577.943	16.5736
																		583.48	16.5038
																		589.07	16.4342
																		594.759	16.3648
																		600.446	16.2956
																		606.137	16.2265
																		611.935	16.1576
																		617.83	16.0889
																		623.73	16.0204
																		629.63	15.952
																		635.628	15.8837
																		641.637	15.8157
																		647.739	15.7478
																		653.922	15.6801
																		660.066	15.6125
																		666.332	15.5451
																		672.688	15.4779
																		678.982	15.4108
																		685.421	15.3439
																		691.87	15.2772
																		698.368	15.2106
																		704.89	15.1442
																		711.519	15.0779
																		718.234	15.0118
																		724.978	14.9459
																		731.722	14.8801
																		738.578	14.8145
																		745.438	14.7491
																		752.419	14.6838
																		759.4	14.6186
																		766.47	14.5537
																		773.593	14.4889
																		780.69	14.4242
																		787.977	14.3597
																		795.246	14.2954
																		802.596	14.2312
																		810.038	14.1672
																		817.493	14.1033
																		824.941	14.0396
																		832.528	13.9761
																		840.216	13.9127
																		847.839	13.8494
																		855.702	13.7863
																		863.428	13.7234
																		871.296	13.6606
																		879.302	13.598
																		887.303	13.5355
																		895.305	13.4732
																		903.446	13.4111
																		911.594	13.3491
																		919.873	13.2872
																		928.151	13.2255
																		936.577	13.164
																		944.994	13.1026
																		953.552	13.0413
																		962.114	12.9802
																		970.803	12.9193
																		979.413	12.8585
																		988.178	12.7978
																		997.045	12.7374
																		1005.86	12.677
																		1014.86	12.6168
																		1023.95	12.5568
																		1033.01	12.4969
																		1042.15	12.4371
																		1051.42	12.3776
																		1060.65	12.3181
																		1070.11	12.2588
																		1079.57	12.1997
																		1089.01	12.1407
																		1098.59	12.0818
																		1108.18	12.0231
																		1117.96	11.9645
																		1127.74	11.9061
																		1137.68	11.8479
																		1147.62	11.7898
																		1157.56	11.7318
																		1167.66	11.674
																		1177.76	11.6163
																		1188.02	11.5588
																		1198.28	11.5014
																		1208.63	11.4441
																		1219.22	11.387
																		1229.64	11.3301
																		1240.22	11.2733
																		1250.8	11.2166
																		1261.63	11.1601
																		1272.54	11.1037
																		1283.28	11.0475
																		1294.3	10.9914
																		1305.42	10.9355
																		1316.47	10.8797
																		1327.72	10.824
																		1338.97	10.7685
																		1350.32	10.7132
																		1361.75	10.6579
																		1373.27	10.6029
																		1384.9	10.5479
																		1396.5	10.4931
																		1408.25	10.4385
																		1420.07	10.384
																		1432.1	10.3296
																		1444.11	10.2754
																		1456.08	10.2213
																		1468.27	10.1673
																		1480.5	10.1135
																		1492.92	10.0599
																		1505.35	10.0064
																		1517.77	9.95298
																		1530.4	9.89974
																		1543.02	9.84664
																		1555.86	9.79369
																		1568.56	9.74087
																		1581.59	9.6882
																		1594.62	9.63566
																		1607.65	9.58327
																		1620.88	9.53101
																		1634.2	9.4789
																		1647.43	9.42692
																		1660.86	9.37509
																		1674.43	9.32339
																		1688	9.27184
																		1701.73	9.22042
																		1715.47	9.16914
																		1729.48	9.118
																		1743.3	9.067
																		1757.43	9.01614
																		1771.75	8.96542
																		1785.78	8.91484
																		1800.14	8.86439
																		1814.63	8.81409
																		1829.15	8.76392
																		1843.72	8.71389
																		1858.53	8.664
																		1873.2	8.61424
																		1888.1	8.56463
																		1903.27	8.51515
																		1918.17	8.46581
																		1933.34	8.4166
																		1948.83	8.36754
																		1964.28	8.31861
																		1979.74	8.26982
																		1995.17	8.22117
																		2010.88	8.17265
																		2026.67	8.12427
																		2042.37	8.07603
																		2058.34	8.02793
																		2074.41	7.97996
																		2090.64	7.93213
																		2106.97	7.88443
																		2123.21	7.83687
																		2139.81	7.78945
																		2156.37	7.74217
																		2172.91	7.69502
																		2189.77	7.64801
																		2206.63	7.60113
																		2223.48	7.55439
																		2240.54	7.50779
																		2257.76	7.46132
																		2275.07	7.41499
																		2292.47	7.36879
																		2309.87	7.32273
																		2327.54	7.27681
																		2345.21	7.23102
																		2363.06	7.18537
																		2380.81	7.13985
																		2399.05	7.09447
																		2417.21	7.04922
																		2435.36	7.00411
																		2453.76	6.95914
																		2472.16	6.9143
																		2490.71	6.86959
																		2507.58	6.82502
																		2522.68	6.78058
																		2537.78	6.73628
																		2552.88	6.69212
																		2567.98	6.64809
																		2583.08	6.60419
																		2598.18	6.56043
																		2613.28	6.51681
																		2628.38	6.47331
																		2643.48	6.42996
																		2658.58	6.38673
																		2673.68	6.34365
																		2688.78	6.30069
																		2703.88	6.25787
																		2718.98	6.21519
																		2734.08	6.17264
																		2749.18	6.13022
																		2764.28	6.08794
																		2779.38	6.04579
																		2794.48	6.00377
																		2809.58	5.96189
																		2824.68	5.92014
																		2839.78	5.87853
																		2854.88	5.83705
																		2869.98	5.79571
																		2885.08	5.75449
																		2900.18	5.71342
																		2915.28	5.67247
																		2930.38	5.63166
																		2945.48	5.59098
																		2960.58	5.55044
																		2975.68	5.51003
																		2990.78	5.46975
																		3005.88	5.4296
																		3020.98	5.38959
																		3036.08	5.34971
																		3051.18	5.30997
																		3066.28	5.27036
																		3081.38	5.23088
																		3096.48	5.19153
																		3111.58	5.15232
																		3126.68	5.11324
																		3141.78	5.07429
																		3156.88	5.03547
																		3171.98	4.99679
																		3187.08	4.95824
																		3202.18	4.91983
																		3217.28	4.88154
																		3232.38	4.84339
																		3247.48	4.80537
																		3262.58	4.76748
																		3277.68	4.72973
																		3292.78	4.6921
																		3307.89	4.65461
																		3322.99	4.61725
																		3338.09	4.58003
																		3353.19	4.54293
																		3368.29	4.50597
																		3383.39	4.46914
																		3398.49	4.43244
																		3413.59	4.39587
																		3428.69	4.35944
																		3443.79	4.32314
																		3458.89	4.28696
																		3473.99	4.25092
																		3489.09	4.21501
